# Supplementary material for: Isolation, Characterization, and Anti-Biofilm Activity of a Novel Kaypoctavirus Against K24 Capsular Type, Multidrug-Resistant Klebsiella pneumoniae Clinical Isolates
Source: Antibiotics (Basel). 2025 Feb 5;14(2):157. doi: 10.3390/antibiotics14020157 (PMC11852161; doi:10.3390/antibiotics14020157)
Supplement: Supplementary file 1 [file antibiotics-14-00157-s001.zip]

Archive with 1 entries (1 files):
- antibiotics-3435368-supplementary.xlsx
