# Supplementary material for: Isolation, Characterization, and Anti-Biofilm Activity of a Novel Kaypoctavirus Against K24 Capsular Type, Multidrug-Resistant Klebsiella pneumoniae Clinical Isolates
Source: Antibiotics (Basel). 2025 Feb 5;14(2):157. doi: 10.3390/antibiotics14020157 (PMC11852161; doi:10.3390/antibiotics14020157)
Supplement: Supplementary file 1 [file antibiotics-14-00157-s001.zip › antibiotics-3435368-supplementary.xlsx]

## Sheet: Supplementary table 1
Supplementary Table S1. Antimicrobial susceptibility profiles of MDR K. pneumoniae
Strains	Antimicrobial agents
	AMP	CTX	CAZ	CIP	GEN	IMP	MER
MDR K. pneumoniae KPPW61	R	S	R	R	R	S	S
MDR K. pneumoniae KPPW63	R	S	R	R	R	S	S
MDR K. pneumoniae KPPW67	R	R	R	R	R	S	S
MDR K. pneumoniae KPPW68	R	R	R	R	R	S	S
MDR K. pneumoniae KPPW71	R	R	R	S	R	S	S
MDR K. pneumoniae KPPW73	R	R	R	S	R	S	S
MDR K. pneumoniae KPPW74	R	R	R	S	R	S	S
MDR K. pneumoniae KPPW76	R	R	R	S	R	S	S
MDR K. pneumoniae KPPW79	R	R	R	S	R	S	S
MDR K. pneumoniae KPPW82	R	R	R	R	R	S	S
MDR K. pneumoniae KPPW85	R	R	R	R	R	S	S
MDR K. pneumoniae KPPW88	R	R	R	R	R	S	S
MDR K. pneumoniae KPPW90	R	R	R	S	R	S	S
MDR K. pneumoniae KPPW92	R	R	R	S	R	S	S
MDR K. pneumoniae KPPW94	R	R	R	S	R	S	S
MDR K. pneumoniae KPPW96	R	R	R	S	R	S	S
MDR K. pneumoniae KPPW98	R	R	R	R	R	S	S
MDR K. pneumoniae KPPW99	R	R	R	R	R	S	S
MDR K. pneumoniae KPPW62	R	R	S	R	R	S	S
MDR K. pneumoniae KPPW64	R	R	S	R	R	S	S
Ampicillin (AMP), cefotaxime (CTX), ceftazidime (CAZ), ciprofloxacin (CIP), gentamicin (GEN), imipenem (IMP), and meropenem (MER)

## Sheet: Supplementary table 2
Supplementary Table S2. Bacterial lysis efficacy and EOP of phage vKPPW7.
Strains	Phage vKPPW7
	Lytic activity	EOP
MDR K. pneumoniae KPPW61	+	High (0.82)
MDR K. pneumoniae KPPW63	+	High (0.66)
MDR K. pneumoniae KPPW67	+	High (Host = 1)
MDR K. pneumoniae KPPW68	+	Moderate (0.41)
MDR K. pneumoniae KPPW71	+	Moderate (0.45)
MDR K. pneumoniae KPPW73	+	High (0.73)
MDR K. pneumoniae KPPW74	+	Moderate (0.49)
MDR K. pneumoniae KPPW76	+	Moderate (0.42)
MDR K. pneumoniae KPPW79	+	Moderate (0.11)
MDR K. pneumoniae KPPW82	+	High (0.96)
MDR K. pneumoniae KPPW85	+	Moderate (0.12)
MDR K. pneumoniae KPPW88	+	Moderate (0.21)
MDR K. pneumoniae KPPW90	+	Low (0.05)
MDR K. pneumoniae KPPW92	+	High (0.76)
MDR K. pneumoniae KPPW94	+	High (0.63)
MDR K. pneumoniae KPPW96	+	Low (0.09)
MDR K. pneumoniae KPPW98	+	High (0.68)
MDR K. pneumoniae KPPW99	+	High (0.92)
MDR K. pneumoniae KPPW62	-
MDR K. pneumoniae KPPW64	-
A. baumannii ATCC 17978	-	-
E. coli ECPW01	-	-
MRSA PW01	-	-
The results were categorized as either "+" to indicate infection or "-" to indicate no infection. EOP values were classified into 4 groups: high production (EOP ratio ≥ 0.5), moderate production (0.1 ≤ EOP < 0.5), low production (0.001 < EOP < 0.1), and no production (EOP ≤ 0.001). All experiments were performed independently in triplicate, with each set incorporating duplicate plaque assays, and…

## Sheet: Supplementary table 3
Supplementary Table S3. Whole genome analysis of phage vKPPW7 by the Pharokka program.
CDS	Gene	Base sequences
CDS_0001	terminase large subunit	ATGTCTAATCTGATTAAGCAGGAACTAGACGAGTGGCTTGACCAAGTAGACTACTCGGTACTGAACACACCAAACTATGTACCAACACAGTTTGCCTTAACCTTTGCCAACTTTATTAAGTTGGTTAATGGTAAAGAGGGCGAGGCCAACAAAACACCACCAGTCCACTTGAAGATGCTGGACAAGATTACAAGTAAGAACCAATACATTGCTAACCTGTGCTTCCGTGGTGCTGCTAAGACCACCTTGTTCATGGAATACTTTACTTTGTTCCTGGCAGTGTTTGGTCACTTACCGGGATTAGGTAAAGTAGAGGGTATGATTTACGTATCCGATTCAATGGAGAACGGTGTTAAGTCTGCACGTAAGAACATTGAATTCCGTTACGACAACAGCCCC…
CDS_0002	virion structural protein	ATGATTAAGCTGACCGAGCTGTATAAGAGTCTGGCTCTAAGTGTCCTTAACAACACCAGTGTTGTCACTGATGATAAGAAGGACATTGAGTCAGACAAGAAAGAATATATACTCGAATTTATTAATGAGGGGCTTACCCGTTTACATGGCAGGTTTCCCCTTAAGACTGAGAATGTATTCGTAGAAATGAGAGAGGGTAGGACAGAGTATCCACTACTCAAGCGTTACTCATTCATGGGATTTGACCCTGAGTTGGCCCAATACCCTTTCATAATGGATTCAGTAACTAACCCATTCGAAGAGAATGTGATAAAGATACTGATGGTGTATGATTCCTTGGGGGAACGTCGAGGACTTAACGACAACCACAACCCGCATGGGTTATTTACCCCAAGGCCG…
CDS_0003	tail protein	ATGAATTCTCATAACCCGTTTAACACAGGTGGTAGTGGGTGCACCAATGATTTTCGTTCTGCTGACCAGTTAGTAGACCGCATCATTGGGGATGCTTACCACGTAGTAAAAGAGGTTTACCTTGCGTTGGGTAACCTCTCCTACATCTATAACTACCTACAGAAGTATGGTCTGATTATTACTGTAGATAGCGAGGATGCAATCAAGGATATCCCATTATCAATTGGGAAGTTTGCTCGTATATATAGCAAATCAGATACGTCTGGTTACTACTTTACTGATTATCTCTATGTAGCCGATGATACAACAGGCATACCGTCTAATGACCCATCCGCAACTGGTTCCTGGATTAGTACAAAAGCTACTGGTTCTAATGCATCTTTTGTGCGTATCTGGAAG…
CDS_0004	tail fiber protein	ATGAATAAGATGTTCACACAACCTACTGGCCCTGTGGCTAAACAGGTTAATAAACAAACCATAGCACGCATACTTGGCATTAAAGCCAATGATGTTGCTTATCTAAGTGCTGGTTTAATTGTAGATGCATATAAGATTTTATATGACTCAGTCACACAAACATGCTGGTATAAGGGGGAGGCTTCAGGAAGTGTAATTTCTTGGAGTATTCTAGGTAATACCCTAGAGTTAACGACTTCTTCTGGTTCTCTTACTCTAAAACTTTTTGACATCTTGTCAAACTTAGCTGAAGCAGATGGTCTAAGTATGGTTGGGCAATGTCCTGATTTAGCAGCATTACGCCTGCTCAAATTTACAAAACTCAATCAGCAAGTTTTTCTAAAAGAACATACTGCTGGG…
CDS_0005	hypothetical protein	ATGGAAAGCAACGTTGAAAAAATCACACCAGTATTTGCGTTAAAAATTGCAAATGTAGGCGAGGTTACAGATGGTCAGTGCACGCTAACTCTGGAAAGCGGTCAGGAAGTTTCAGACCCTGTTGTTGTGTCAGAAGAGTACGTGCAAAAATACGCCCCTCAGCCTGGTGGCTACTACATAATGTGCGAGAACGGTATAGGTATGTATTCAGTCTAA
CDS_0006	hypothetical protein	TTGCCTCGCCCTAACTTAGTATCATCTGTTGGTCAGATTCTTCTGATACGTCCCATTTGGGTGGTATTACAAACAATAAGGACTTTCTCATGA
CDS_0007	hypothetical protein	ATGAGCGATGAATCGACTTCGGTTCTTCTTGCCCGATTGGAGGAAAGACTGGAAACTTTATTTAAGAACCAAGAAAAGGAGGAGCGTTCTAAAGAAAAGCTAGAACAGACTCTATCTGGACTTAGGGACTCCGTTCAACAGATGGAAGGACGACTTAAGAGTGTTGAGGATAGTCTTGCTAAGTCTGAACCTACTATCGAAGAATTCATTACCATCAAGCACAAAGTAGTTGGTGCCGGTATATTTGGTAAGTGGGTATGGGCTGGAGCAGGTGCAATCATTGGTATATTAGCAGCAGCCAGACGGGAGATTTTCGCATGGTTCGCAAGTTAA
CDS_0008	holin	ATGGTTCGCAAGTTAACTAAACGAGTTGGTTTGGTACCAAACTGGAAGAAGTGCTGGAAGTGGGCCTCTATTCAGTTAAGTGCAGGTGTTTTGTTTTTCTTTTCTGCATTGGACCTTATCCAACTCTACTCAAATGCTATACCTCCCCACATACTTAAAGAAATCCCTCACTCTAGTGAAATCATCATGTGGGTGTGCTTCTTTAACATTGTTGCTCGGTTGTTCCATCTAAAACCAAAGGAAACAAGTGATGCAGATAAAGAATAA
CDS_0009	endolysin	ATGCAGATAAAGAATAAAAAAGTAGCTGCAAAAGGAGGTGCAGTGGGGGCCGTAATTGCTACCATTCTGGGGGTAGTGTTTACAATGGAAGGTGGTTATGTAAATAACCCCAAAGACCCAGGAGGTGAGACTAATCATGGAATCACCAAAGCCGTAGCCATGTCCCATAAAGAAACCCTAGCAAGGGAGTATGGCTGGAATGGTTCAATGAAAGGTTTAACCAAGGATATGGCAGCAGACATCTACGTAGATGACTACATTGTTAAACCTGGTTTCCTTGAGTTTGCTCCCATTAGCCCAGCCGTTACTCATAAGCTTGTGGATGCTGGTGTTAACACTGGTACCTCACGCCCATCTAAGTGGTTGCAGGAATCATTAAATGATTTAAGCAGGGGTGGC…
CDS_0010	Rz-like spanin	ATGATGACGCTAAACTATAAGGTTTGCTCCATCATCTTATTGGCTGCGTCAGCAGCCTTTATTTGTTGGAGAGTATATGAAGCTGGTCAACACTCTGTGCAAACTAAGTGGGATGCACAGAAGCGTTTAGACGAGCAGGCTATTAACAAAGCTAAAGGTGAGAATGATGCACTTAGCAGACAGCACAAGTACGAAGTCGAGCTATTGCAAGCAAGGCTCAAAACTGCTAACGAGAATTACCAAGCTTCTCTTGACTCTATCACTAGTCAGTACTCTGCTAGGTTGCAGCAATCTGAACAAAGAGCCAAAGTATATCAACGTCAAGCCGAAGGTGGAGCCACTGAGTGCAGAAGTCTTGCAAGCCATGCAGCCAGACTCGACAACAGTCTTGAACAAGGC…
CDS_0011	portal protein	ATGGAAACCGTTGATTCTATGAAGCCAATGCCAGACCCAAGCGAGTCTAGTAAGCTTACAGACTGGGCAAAGGAACCCAGTATACAATCCTTAAAGGCTGACCTTGAGGCAGGTAAACCAGCCCATGATGCATTGATGAATGAAATCAATGACTGGAATGACTTACGTAAAACAACGGGAAAGCACAAGCCCCCTAAGATTAAGGGTCGTTCTCAGGTCCAACCTAAACTGGTTCGCCGTCAGGCAGAGTGGCGTTATGCCCCTCTGTCTGAACCATTTCTTTCTTCGCCTAAATTGTTCACGGTAAAACCAGCTACCTGGGAAGATGCTGATGCAGCTCGTCAGAATGAGTTAGTACTGAACTACCAGTTCCGTACACAACTTAACCGTGTGAAGCTC…
CDS_0012	hypothetical protein	ATGTCAACCGAATATACCATCGAAGAACTTGAACTACACCGTAACAAGCTGAAAGCCTCAGTTGCCTATGCAGAAGACGTGCGTAAACTCATGGGCAACCCACTCTTCCGTAAAGTGATTTTGGAAGATTTCTGTATTCAATCAGCAGCACGCTATGTACAAGAATCCTGTGACCCACTGCTGACAGCAGAACAACGTGCAGATGCATTAGCATTGGCCCAAGCAGGTGGTCACCTTAAACGTTGGCTGGACATTACCTTGCGTATGGCAGATTCCAGTGAACGTTCTATTCTGGATGTGGACGATGAACTCGAAAAACTTCGTGCCCAGCCAGAAGATGAAACTGAATAA
CDS_0013	tail length tape measure protein	ATGACTACGGAAGCCACTAATAAGGCTTCCGACATTTTCGAAATGTCGGATGATGAGATTCTGAATATGTCTTCCCCTGTTGTTGAAGACACTCAGAACAACCCAGAAGATGACAATGCTCATAGTCAGAATAATGACAATGTAGTTGCCACTCAAGCTGAACAGCAACAGCAAGTAGAACCTGAAGTAGAAACCGAAGTTGAAAAAGTAGAAGATGCAAACTCTTCCAATTCTGATAATGTTAATGATAAAGTTGACAATACAGAAGTTGATAGTAACGGTAAGCCGATTACTGAAGATGCCTCTACTACCGAACAACCCGGCCAGGTTGAAGGTAAAGACAAGCAGGAGGAAACTCCCAAGTCTGATGGTCTGCCCGCCGACTTCAACTATAAAGCA…
CDS_0014	major head protein	ATGCTTAACTATAACGCTCCTATTGACGGTCAAAAGTCTAGTATTGATGGTGCTAACTCTGACCAGATGAATACCTTCTTCTGGTTGAAGAAGGCTATTATCCAATCTCGCAAAGACCAGTATTTCATGCCTCTGGCATCTGTCACTAACATGCCGAAGAACTATGGTAAGACTATTAAAGTCTACGAATACGTTCCTCTGCTGGATGACAAGAACATCAACGACCAGGGTATTGACGCCAACGGTGCTACCATTGTAAACGGTAACCTGTATGGTTCTAGCAAGGACATCGGTAACATTAACACCCGTCTGCCTCTGCTGACTGAGAACGGTGGTCGTGTGAACCGTGTTGGCTTTACCCGTCTGTCTCGTGAAGGTTCCATTCACAAGTTTGGTTTC…
CDS_0015	hypothetical protein	ATGAGCATTAACGACAAGCCGACCACTGACAACGTTCAGGGCAACGATTCCGTTGATGAGTTACAAGTTGATGAGATGACCATTCTTAAGCAACGTGCAACCATGATGGGTATCAAATTCTCTAATAACATCGGATTGGAAGCACTGCGTAAAAAGGTGGCAGATGCACAGGAAGGCATCACTGAACAAGAACAACCTGAAGTAAATCCACTGGCTACTACTACCGTACAAGAAGATAAACTGAGCATGGCTCAACGTATCCGTCTTGAGAATACTCGACTGGTTCGTGTACGTATTCAAAACCTGGACCCGAAAAAGAAAGACCTTCCGGGTGAAATTCTTACCGTTGCTAACGACTATATGGGTACTGTTCGTAAGTTCGTCCCGTATGGGGAAGCA…
CDS_0016	virion structural protein	ATGTCTTGTGGGGCAGAAACAGAAGCTAACCGATTGCTGTTAGCACTTACTGCTGGTGAGGACTTTACCCTACCAGAAGTTGATATGACTAACTGGGATATCCCAGGTGGCGATGATTCTCCAATCTTTGCAGAAGTACCCCGTATCACCAACGAATCCCTTACTACTCGTGAAGTAGGTGGCTCTGGTGTATTCGATGCACTGATGGAATCAGCCAGTAAGCATCTTAAGGCTGAGTTTAAAGAGAACCGAATTACCGGTGGTGAGTACACTAAAGCCTACATTGCTACTTTAGAAGCATGTATGGGTAATGCTGTTCAATTCCTGTTAGGTCGTGACTCTGCTTACTTCCAGGCAGCACTGGCACAGATTCAAGCAGTTACTGCACGTGTTGGTTTG…
CDS_0017	hypothetical protein	ATGGGACTGTTCAGCGGAAAGACTAAAATCTATGTAGCATCCTCTGTTTATAATCTGGCAGGGGATATCAACAATCGTCCTAACTATATGAAGACTACTGTCATTGGTGGAATACTCAATGCCAGTAACTTCTCTATGGGTGATGTCATCAGTAATAGCTACATTAGTGGCCCAGGCATTCGTATGCGTCTGTTCTCAAGTTGGAGTAAGAACCACTTTGATGAACATATTGGGCTTACCAGTCCTACGTTGAACACCCTTACTAAAATTGACCCGGAACTGGTTAAACGTAGTCTACCTACCAAGGATGGTAAGGTACTTTACGTACAAAGTGCTGACATTGGCTTTGGTGACTTCCAGGAATGGTGTGACCAGTACATCTATGAAAACGCACCATCT…
CDS_0018	hypothetical protein	ATGGATTTAAGCTTCTTAACTGGTAACTCGCAACCTTCAGTTGGTGCCTTCCAGTGGGCTAATAATGGTAATAGTAACATGGGTTTTAATACCCCTGCTATGACCTACCAACCTGATACGTCCTTGGCTGGTTCTCTAGGAGGCTCTAACAGCACTCCCCTTACTGGGCTGTCTGACCAACTGGGTATGAATATCCCAACCTTTCAATTGGGGCTTGGTGCCCTTGGTTCATTGGGTAATCTTTATGGTGCATTCCAATCCAATAAACTCGCTAAGGACCAGTTTAACTTTGCTAAAGGCATTGCGAATACCAACCTGAACAACCAGATTAAGTCTTATAACACTGCGTTAGAAGACCGTGCTCGTAGCCGTGCTGTAGCAGAGAACCGTGATTCTGCC…
CDS_0019	virion structural protein	ATGGCTCAGATTACTTGGCGAAATGTTGATGCACCTAACTTCTCTGGAGTTGGTGATAGCATTCGTTCATTCAGTGGTCTGCTTGGTAATGCTACTGCTGGTCTTAGCGATGCACTGGGTAATTTTCAGACTGCTGCAAGACAAGAGGTGGGTAACCAAGTAATGCAGAATGCTCTGCAATATCAAGACCCTACTGAGTACCGTAATGCTCTGGCAAGTGGTGCTCTGTTTCAGGGGGTAGACCCCTCTTTGATTTCTAACCGTACTTTGGAAAATCTTGATAACCGTACAGGTAATCTGTTGAACCAAGCTACTCAGCAACAAGCTTTGGATTACAACACTTATCGTACCGGTCGTATGCAAGACTTGGATGCCCGTGGTGATGCAGCCTCTCCTGCT…
CDS_0020	virion RNA polymerase	ATGTCAACATTTGACAGACTGGCTGGGTTTGCAGACAGCGTAACCAATGCCAAGCAAGTTAGCGTCTCTACTGCAACCGACCAGAAGAAGGCAGAGCAAGGTATCATCCCTACTCCTATCTCTCAAGATAACGCCTACCAGCTTCAGGCTGGACGCGTTGGAAATCTAGGAACTGGTGCCTTTGAGCAAGGTTCTATTGCATCCGACTTTACTAACCTTTCCCCATTAGAACTCATTAATAAGTATGGTATCGAACAAGGTACTCAACTTATTAATCAGAGGGCTAATGCTGCTGACCAGGTATACCGTGATAAGACTATTGAACGTACTCCGGGGCGTGGAGCCATTGACACTGCTTCTGGTGTTGCTCTTGGTCTTGGTAATACCCTTGGGGGTATT…
CDS_0021	hypothetical protein	ATGGGAGAATTCTTTAAGAAAGGCTCTATTGTACCGAAGAGACTAGGCTTAGCAGATATACCGAAAAAAGTTAGACATCAATTAATATTTAATTGTAACTGTATAGTAGTAGGCAAGGTAATAATGCCACTTAAACGAGATGAACCTGTCTTTTTCTTAAAAGCTGGGGGAGTCAAAAAACTCAGTTACATCAAGTTTAAAAACATCAGTATATCAACAATACTTTGTGTATAA
CDS_0022	hypothetical protein	ATGGAAATCAATCCAGTTATTGGTTTTGCTAGTGTAAAGGTAGTGACCAAAGGGGGTAAGTTTATCAGTAAACCTACCTACCTGCATCGTTTACCTGTAGGAGAAAGTGAAGACTCAATTGATATCAATAAGATTGAAAATGAGTTGTTAACTGGGCTGCGTAAAGTAGTAGAGCAGCATCCACCCACAGAGTACGAAAGTAACTTTGGCTACTACCTAGAATACACCAAGGCAAGTTATCCCAAATGA
CDS_0023	hypothetical protein	ATGAACAAAGAGTTATTTCCACACCAGCAACGCATTATAGAGGAACTTGAAGAATTGAAGACTAAGATTGAAAAACTTACAGTCTTCATGACTACTCCCTTATATGCTGGACTTTCTGCAAGTGACCGTAACCTACTTAATATTCAACTGAGTGCAATGAAGACTTACGGTTACGTTCTTGAACTTCGCATTGAGAAGTTTTAG
CDS_0024	hypothetical protein	ATGGACACTAAGATTAACTTCCGTAACTACATTGGTACCAAAAGCTTATTAGCTTTCCCAATGACCAAAGGTGATTACTGTAAGCTTCGTAACTGGGACTTACCGTCTAACGAGGAACCAGAAGAGGAAGGATACTTGGTTGAATACCCCGACTCACTGTCCAATCATCCGGACTTCCGTGGCTACATCTCATGGTCACCAAAAGCTGTTTTTGAAGCAGCATATAATAGCTACACAGAGGGTTGTACCTTTGGTCAAGCTATCGAGTTGCTTAAAGCAGGTCACCGAATGGCCCGTAAGGGTTGGAATGGAATTGGTATGTACATCACCTATGTACCTGCTGAAGAATGGGCGAGTAGTGCATTAGAACGTCCATGGTCACATGACCTTAAGCCAATC…
CDS_0025	hypothetical protein	ATGCAAACCACCTATTCCAGCAGGGATGGGTGGGAGTCTTTCATATCCTACAGAAATGTTGCTTGTTACAGGATGTGGGGACACGTTAAGCCCACCAAAAAACAAATACGTAAGTTCATGAAAAAACTACGCGTAAAGATTCAAAGGAATCAGTAA
CDS_0026	hypothetical protein	ATGGAGCCAATACCATCTCAAGCCGACAAGGGGGCTTTTTTATTTGAAAGCGATAACCCACAGAGGAATACCATGGACTTAGAACAAGAGATTCAAAACAAGGGTGCTAACGTAGCTCCCCGAATTACTCCTTCCCATATTGAAGACTGTATTGCCAGTGTTCATTTCTTCACAGCAGCAGATGGTGCGACAGCTGTTATGGGTGACAGCGATACCATTAGCAATGACAGCCTACAGTCACTTAAGCTGCTGACTATCTGCGTGATGGTTCTGAAAAACGGCTTTACTGTTGTTGGTAAGTCTGCCTGTGCATCCCCAGAGAACTACAATGCTGACATCGGTAAAGACGTTGCCTGGCGTGATGCCAAAGAACAGATTTGGCCACTTGAGGGCTATCTG…
CDS_0027	hypothetical protein	GTGTATGTATGGAGAAGGGAACTCCTTAAATCCCAGCCTGAGCAAGTAGTTAAACGAGCTATCAACTCAATACTGAGCCAGCTAGTTAGGTATTAA
CDS_0028	hypothetical protein	TTGCCACCTTACATTTGGGGTAAACGAGTGGTATCACAATACCATATCGAGCGTAAGTATCCAGGGAAGCTCTGGGACGCCCCCACCTTATTATGA
CDS_0029	hypothetical protein	GTGTATATCGCTGTGGTGAGATTCCACGAGCTACCTGCAATATTATGGCAAGCATGGTTGAGTAGATGTGGTTCGACTCCACCCGGTGAGGTTCACCTTCACTAG
CDS_0030	hypothetical protein	GTGCTATGTGGTCTATGCCCTTTAACTAGGCGCATTGTAAATACAACCCATGTAGTACTACCCCGAATTGGAAGAATTATGGTAGCTAGAAACATGAGTAACCGTTCGAATCCTTGGGATTAG
CDS_0031	hypothetical protein	TTGATTGCCAGGGATTCCACCTGGCTCCATCTGTTTTTAAAGTCACTCAGATATCGTCTGGACTTGATGGCTCACCATCGAAAAGAGCACTGCAAGGATACCTTGTCCATTCACTAA
CDS_0032	hypothetical protein	ATGGTTACTGGTGAAGGATTCGAACCTCCGGTTGGAGTCTATAGCTTACCGCAGCAGTTCTCCAATCTAGCGGCGTCACACTTAGTCCTGACCTGA
CDS_0033	hypothetical protein	TTGCATTTATGTTATTGGTTCGTTTCTAAAAAACCGCATAATCGCCCACGAAAACTATCAAAGAGCACCCTCTGTGGATTCATTTTACAGAAGCATCATTTCAGCTTCCGACCTCAATCAAAGGTGCTCATTGATAGGATGTTGGCTCCCCGTACAGGAGTCGAACCTGTATCATAA
CDS_0034	hypothetical protein	ATGCAACCTGAAGAAAAGTTTACTGAGTATGTTGATGCTCTTGTAACTGTTGAATTAGCTTTAGCTATGGCACGTAAATACAAGGAACCAGTTAATAAGCCTGTTGCTCAGTGTGCTCGTTTAGTAGCAATGCGTTGCAAAGATTTAGCAAATCGTCAGCTCTTTCTTGGGGTTAGTAAAAGCGAGTGTCCCGGAGTGATGGTTAATATGATGCGAATCACGTTTGACGAAATGATTAGCTCATAG
CDS_0035	hypothetical protein	ATGCTATTGCTAATTAGGCTATTGGACGTGTCGGCTCCATACATAGCATTTATCATCACTGTAGTTATCCTCTGGAAACTTAGTGATAAATCCGGTGGTGACAAGCCGCCAGACTAA
CDS_0036	hypothetical protein	ATGAAAAGGTATAAACAAATGCAGATTACACTGAACCAAGATGAAGTAAAACAGTGCGTGCAAGATTATGTTGATAACAATATCAGTCTTGCTGGTGACCTGGACATTGTTATCAACGAAGACGGTACTGTTACTGTTGGTATTAACGAGAAGGTGGGTACCGACCAGGTAGAAGATACTCCACCCGTGGTAGAGAAAAAAACTCGTAAGCGTCGTGAAGCCAAGCATGTAATGGTAGAGAAAAAGGCAGAAGAGCCTGTTTCTGAGCCAGAAGCCCAGGGTGAAGATGAAGTTGACCCTAACGACGAAATCCACGAAGAAGCTGTAGCTCAGGCTGAAGAAGCAGCAGCCGAGGTAGCGTCTAATGCAGCTGCTGTGGCAGAAGAAGTTCAGGAAAAA…
CDS_0037	hypothetical protein	ATGAAAATACCCGTGCTAGGTTGTGACCCCAGTTTTCGTAACTGGGGATTAGCACGGGGAATGCTGGACCTAAACACGGGCATCTTTACAGACGTAGAGTTACTACTTGTAGAAACCAAACCAGATGACACCAAGCAGGTACGCAAGAACAGCAGAGACATTGCTCGTTGCGTAGATATCACCTCTGGTGTTGTCGACTGGTTCAAGTGGGCAACTGTAGTCTTCGTAGAGGTGCCCGTTGGTTCGCAGAGTGCCAACGGAATGAAATCATACGGTGTATGTGTTGGTATTCTGGGTGCATTCCGTGCAATGGGTATTCAGCTAATTGAAGTTAATCCCTCCGAAAATAAGCTGGCCCTTACCGGTTGTAAGACAGCAAGTAAAGACTCAATGATTCAA…
CDS_0038	single strand DNA binding protein	ATGTCTACTTTATTCGGTAAACTGAAAGACAAAGCAAGCAAAGCAGAAGCACCTGTTGACCGTGTTGGTGGTGGCTTTAAAGCCCAAGATACCGACATTTATATCGGTACCCTGAAAGTGGCCTATGCCGGACAATCCGACAAAGGTGCAAGCTTCATTCAGGTAATCATCGAAGACCTGGTTAATGCAACCACGGGTGCTTCTGCTGGTACCCACCGTGAACAACTGTACATTACCTCTGGTAATGACAAGGGTAACAGCCCAACCTACGAGAAGAACGGTAAAGAGTTCTTCCTGCCTGGTTATACCGTAGCGAACGATATCTTCGTTATGACTGCGGAAACCGAACTGCCGGATACGGTATTCGAAGAGAAAGTAGTTAATATCTACGACTTCGAA…
CDS_0039	Sak4-like ssDNA annealing protein	ATGTCAGAAGAAATCCTTGCCAATGATATGAACACGCAGCTTGTGTTAATTGTTGGTTATTCAGCAAGTGGCAAATCTGCCAGTCTGCGTAATATCCGTAACCAGGAACGCTGGTTATATCTGAACACGGAAGCAGGTAAACGCCTACCTTTCCGCAACAAGTTCAATACCTACAACATCGAAGACCCCTACCAGATTTGGGAAGCATTCGATGTTGCATCTCCGGGTGGTGAAATGGAGAATGACGTCGATGGTATTATCATTGACTCAGCTACTTTCATGATGGATATGCTGGAATCTATGTATGTCCTCCCTTCTGCTAACACTCAAAAAGCCTGGGGTGACTTTGCTCAGTTCTTTAAAGTCCTGCTACAAAACAAAGTGGTTAAGTTTGGCAAG…
CDS_0040	DNA primase	ATGATTGACCTTACTGGAGTCACTCATCATCCGGCTCTTGAAGAAATCGTAGACGTCCTGTGTAACAAGACACAGAACAATGACCGTGGTTTCTTCAGGGTGGAAGTGGCTTACTTTTTAGCAAAAATGGCATCCTGTATGGGTGCAACTATCGTCACTAAAGACCGTGGTGATATTCCCGTTAATATCTACGCTATGGCTCTGGCAACTTCTGGCTTCGGTAAGGGTCATTCTGTAAATATCATCGAAGACGGTTTCATGATGGGCTTCAAGAAGCGTTTCATGGAAGACACTATGCCCACTATCGCAGAGAAGAACCTCTGGAAGATTGCCAATGAGCGAGCAGCTCGTAATGGTACCGACCAGCAGGAAGAATTCGAAAAGGTAGAGGCAGAGTAT…
CDS_0041	exonuclease	ATGCATGACGAGTATGACTACGTTAATGAGAAAAAGTACATCTCAGCGACTACTCTGCTTAAACCGCTTAAGCATATTGTAATGGCTCACCGTGTGGATAAATCCAAGCTTTCTATGGATATCATGGACCTGGTATCTACCTCCATGGGTAGTGGTTTGCATGGTTCCATTGAAAAAGCCTGGTATGAGGGCCACCAGCAAGCACTGACGAAGCTGGGTTATCCCAAGAAGGTTGTCGAATCTGTAGTCATCAACCCAACCGAAGAAGACTTTGCTAAGAACCCGGATATTATCCCCGTTTACATTGAGCAACGTGCTACCAAGAAGATTGGTGGTTGGACTATTGGTGGTAAATTCGACATTGTCACTGAAGGCTTACTACAGGATGTTAAGTCCACT…
CDS_0042	hypothetical protein	ATGAACCAGGAATTAACTGGAGGTAAGGTTAATTACTACCTGGTTCAAGTGGAAGCTCCTCAACGTGAGGAGCAACCTCCTTACCAGGCAGAGTGTGAGGATATCATCCAAGCACTAGGTATGACCTTCGATGAAGGCTGTCTGTTCAAAGCCCTATGGCGTAATGCCAATGCTCGTAAGAACAATGGTAAACCGGGTCAATCTGCTAAGTACGATGCAGAAAAGATGGTGCATTACGCTGGGCGTATTCTTAAACAAGAATCCCAGCAAAGCAAAGCTGTTTCTGCTAAGCGTAGCAACCAGCTTGTACCAAACAACACATTAATAGCTGCCGTCTATAAAGACGGGAGAGTGGTTACCAACTACTTTGGTTACATCGATTGGGATAAGGTAGTTAAG…
CDS_0043	hypothetical protein	ATGACTGAACAAAAAGCTATGTACCACTGGTTAGTATCAGCTCAGGTAGTCTTTCAGAACAAAGACGCTTCAGATGGTGGTGTTGTACCCATCAACGCAGTACTGCTGACTGAGAAGCCGGTTGTAAATGCCCAAGCACTTGCACAAGCCCAACGTACAGTGACGGCTAACATGCAGGAACGTTTCCAAGACCCAGATATGGGTATTGTAGATATCGTGTTCCTCGCTTTTAACAACCTGGGATTGATGACTCGTGAAGAGTTCAACCCGGACAACGCAGTAAAGCCTGCTAACGGATAA
CDS_0044	DNA polymerase	ATGAGACATGTTGTATTTGACCAGTCTGGGGAATATCCAGTAGCTGTACTGGTACCCATGATAAGGGCAGATGAAATTGTCAAAGAGTACCTTGAACCATGGGAAATTGATAAAGAGTCGGTAATTATTCTCGACTTGCACCAAGCACCAGGTAAAAAGAAAACTCCTGTGAAGGAGATTAAGCAGTATATCGAAGACGAACTTCTGCCCGTACTGAAGCAATCCAAAACTAATTACGTTATCTGTGGCGACAGTGAGTACTTTAAAGTACTTACTAAGTCTGCCAAAGCTGAAGCTTGCTTAGGTTACGTAATGGATTGTCAGTATGACCCCGATATTAAAGTTGTTTACGTGCCTAACTACAGGCAGGTATTTTATGACCCGCCTAAGATTAAGGCC…
CDS_0045	hypothetical protein	ATGGCTCAGATATCAGAAAAGAACATTCACGAAAATACCAATAGTAGTGCAATCGTTAAACACCTATTCCTGGCTGAATTGAAAAGGCTGGATGATACCCTTGCTGAATTAGTACGGGAAAATGAAAACCTTCAAGGCGTGTTTGATACCGTAGGTTTTCAGTATCAAGGTGAGTTTTACAAAGTTAGTAATGCTAGTCGAATTCCACCATATGGAGAAAGATTGTCATTGCATGACTCACTGATAGAACGTATGCAACGTTATCTGGACAGGTCTGGTCGGTTGCTATGGGAATGCACCCAGGTAAACCAGATGGTATTCAGGCTGGTTCAGGGGTGCACAACCAGACAGGATATTCGTGATGCTTTACCAGAGTGCCTTGTAGCACAAGACAAGGAT…
CDS_0046	Dda-like helicase	ATGAGTAACTCTACAAAACTGCCCTTAAACGCTGGGCAGACTGAAGCTGCTGAAGGCTTTTTTGAATTCTTGTTTGATAAGCACGAGAAGGAACTCAATATCAGTGGTGCAGGCGGCGTAGGTAAGACATTTACCATGGCTCACATGATTGATGAAATCATGCCTCGTTACCACAAGACCTGTCAGACTCTGGGCATTAAGTCAGAGTATGACGAAGTAGTAATGACAGCTACCACTAACAAGGCTGCTGAGGTACTGGCTCAGGCTACTGGACGACCTGCCAGTACATATCATGCTTTCCAGGGGCTAACTGTTAAGAACAACTTCTCTACCGGGGAAGCTGACTTAATCCCAGCTCGCAACTACTCAATCAAGCACAATAAGGTCATCTTTATTGAT…
CDS_0047	nucleotide pyrophosphohydrolase	ATGAGCGATTCCTCAAACGATACGCTGGTACAGACTCAGAATTGGTTTCTGAAGGCAGTGCCGAGTCCAACTCATAAAAATGTTACAACCCAGATTGGTTGTCACTTGGAAGAAGTGGCAGAAATGCTGACAGTCTTGAAGAGTGACAACCCATTCCAGTCTATGGTCATTGCAGATGCCATTGCATCATTAGTTTTACTATCAGACCGTCTTAAATCCTACGGAGAAGATACCTACGTAAGGGAAGAAGACCGTGCAGAACTGCTTGATGCACTCTGTGACCAGATTGTAACAGCTACTGGCATCGGTACTTTCCTTGGTATGAACGTACCTGGGGCATTATCCGAAGTAAACCGTTCTAATTACTCAAAGTTCGTGGATGGCAAGCCCGTCTTCAAT…
CDS_0048	hypothetical protein	ATGTCTACTGTATACCGTGCTAACCGCAAAGCCCATGACGATGATATTATCCGAATGAACTCCATCGGATTATCACTCGCTACTATTGCCAAAACTCTTGGCGTACACCCAACCACTGTAACTTTACGATTACGCTCTCTGAACATTGAACCTGCTGACACTCGTCGCACATTCATGGAGAACGTACTTGCACCAATGCCTACTCATGTAGCGGATTGGTTGGCAGACCAGTTAGGCCCCAAATACGAGATTCGTCAATATGTGCGAGACTTGTTAATGGAGGCTTACCAGAATCGTCATAATCTTAAAGGTACAGCTCATGAGCGATTCCTCAAACGATACGCTGGTACAGACTCAGAATTGGTTTCTGAAGGCAGTGCCGAGTCCAACTCATAA
CDS_0049	RIIB lysis inhibitor	ATGAACTCAAATATCGTAGTAATCGTGGCTCTATCCGTAGACAGCGAGCGACTCACCCTCTGGAAGACGGATGGCACTACCATCCACATTCCACAAGGTGATACTCGCGTAGCAGCTGTTGTTGCTGAGGCTAAGGCTAAAGGATTAGCCCCAGGTAAGCCAGTTAGCGTAGATATCACTATGCACAATGCATCTAAGAAGGAATACGCAGATGCAGAACAAGGAACCAATGGACTGGTTCGCTTCTTCCGCGTAGCTAAGAAGAAACTCTCTGAGTTCTTTGCTGACGACACGGAAGAAAAGCCTGCTGCCCCAGTGGAAACTATTTTCCTGGGTAGCACTGCCACTATTGGTGCTAAGGCAATGGACACCTTCCTTGCTGTACGTAACGCTACTCCT…
CDS_0050	RIIA lysis inhibitor	ATGCAAGTAGCTGATATTACAGAACTGGCCTCATCTGCAACGTTAGGTGCAGGCAAAGCACAACGTATGAGCATGGCAGAAGACCCAGCTCTGTATCTCACAATGATTATTAGCCTTTACCCCAACGTAAAGCTGGCATTCATTCGTGAGACCATCTGCAACCAATGGGATGCTCATATTGCTTCAGGGCGTACCGACACGCCTATCAAGATTACTATCGACCGTGACTTGATGCTGACCTTCCGTGACTTCGGTTACGGTATTCCAATTGAGAAGATGGATAGCACCTACAACACGTTGGGTGGTTCCACTAAGCGCCATAGCACAGCAGAGACTGGTGGTTTTGGCTTAGGCTGTAAATCCCCTATTGCTTACGCTGAGTCGTTCAAAGTAGTAACC…
CDS_0051	hypothetical protein	ATGGTTAAAGGTCAACTATATCGCCATAAAAAGAAAGGCTTTTACATACTGCTTAAGCATAAAGCCTGGTTTCTTGGGGAAGTCCTTTGGATAGTTAAAACGAACTCCCCTAAATTAAAAGCAAGTGCAAGTGATGGCCAAATCTCAAGCCTTTCTATTAAACGGTCTTATGAGCTAATAGCCAACAATTACCAACCCAAATAA
CDS_0052	hypothetical protein	ATGGTAGTGGTCCGTTCTTCACAGTACCGGTTCATAATCTGGAGGAAATCCATGATTAACCCAAACGTAGTACACGCTAAGACAGGCGAGTTAGTACCACTATCAGAGGTAAGCTCTGTAGAAGATATAGCCGCCTGTCCAGCTAACATTGCTTCACTGTGTATGAGCATTGTTGAACACAATCGTCTGTGGACGGAACCAACTGAGGCTATGACTCAAGCAGGTTTGGCAGAAGTGCAACGAATGCTAGATGAATGGGCAGAAAATGGCCTTCTCTACGGTGGTGACGCCGAAGAAATTACTGATGACATGGCATCCGATATGGCTGTATTCGTAGTTCAAGCAATGGCAGGTAAATTAAATGGTTAA
CDS_0053	hypothetical protein	ATGTCATACAAACCTAAGAAGTACCGTATCAAAGACCAACCTGTCATTGGTTCTGCTGCCGGGCAAGAGCAACAGAAAGGGGATATCGTCTATGAATTCATTGGTTACGATTACGGTCTTTCTCGTGATGACTCTATTGCTACTGGCGCTATACACACCTCCGTAACCATAGAAGCTGATGGTAGTGGTCCGTTCTTCACAGTACCGGTTCATAATCTGGAGGAAATCCATGATTAA
CDS_0054	thymidylate synthase	ATGAATAGAATCCCGTTTTTTAAACCCCGTAAGAAAAAGAAACAGAACCTGTTTCATAAGCAACAAACAAAGGATACCCCGATGATTACAGCTACTATCCTTGCTGATAGCGTCTCTCCGCAAGGTGTTCGACTAACTACTATGGAGTTGGTCTATCCTCGTTTTATTCATAGCGAGTTCATGACGCATCGTGTGTTTAATCGTAATGCTTCCAGTAGTCGTGCTATTCCTACTACCCGATTCATTGAACAGGTACGTAGCAACCCAGTACGCCCTATTCACTGGGGCGAGAACCAGAAAGGAATGTCTGCTGAGAAGGAACTGAGTGAAGACGACAAGGTAGTAGCGGAAGTCATGTGGAACAGTGCTGCTGCTAGTGCTGCATTGTACGCTGATGAG…
CDS_0055	hypothetical protein	ATGACTTCACTAAAAGACCTTGCCACTTACGACCTAAACAAGCTGGAGGCACTCTGGTCTGCTAGAATGTCTGGCAAAAGTACTTTAGTTGCTATATATGACTCCCTTGCTGAATTGAGGGTGGATTCTCGTTCACCATTAGAAGCTAAGGTGGATGATATAATCAAAACATACTGGTCTTCAGAAGGGAGTAAAGCATTCCGTGCTACTTTAGCTGCCCAAAAGTTAAATCCTCGTACTAAGGACATATTCAGAAGTACAAGTACTCCTCATACGTTTCCTTGGTACCACAGAAAGCGTAAGTACTGA
CDS_0056	hypothetical protein	ATGTCTGTATTTCAAGTAACCCGTCTGGATAACAATGTTCGACTGACCATCAATGCTGCTAATGTTGCATCTGTGGCAGAAGTAGATGATGGCAATCGTGCCCAGATTACTTTCATCAGTAACGAACACTTTACCACTGAAGAAAGCTATCGTTCTGTACGTGGCTATCTGAAGAAAGCACTGGCTCAGGCATCGTCTACTGACGATAAAGAGTAA
CDS_0057	dCTP deaminase	ATGGTACGTAATTCTGGTAAACTGCTGTTTACTGAGATTGGCAAACCAATCGCAGATATGCACGCAGGTAAAAATGTGAACCCTGGTTCTGATACAACCTTTGGTTTAGGCGAAGCTGGCTATGACATCCGTATTAAACAGGATGTGACCTTCTATCGCTTATTCGGGTTGATACCAATGGTAAAAATCGTTGATGGGTCTTATGTAAGGCACCATTTTGGAAAGTTTGCCTTGGCTTCAGCAATAGAAAGGTTTGACATGTCTGATGACCTGGTTGGAATTGTCCATGACAAATCCACCTGGGCAAGACGTGCATTATCAGTGTTCAATACTGTGATAGAACCCGGATGGCAAGGGTATCTTACCCTTGAACTGGTCTACCACGGACGTAAGAAGTTA…
CDS_0058	HNH endonuclease	ATGTCGCAAGACCTTCAAAGGGAGTACGACAAAACTCAGGTTAACGCCTTCATTGGTAGTACTGCTGCTTTCTTTGGGGCTATCCTCTGCACTTTGAAAATGCGTTGGGATAGCAATATCCCAACTGCTGCTACTGATGGAGAAACCTTATTCTGGAATCCGGATTGGTTCCTTCAACTGCCGGTTAACACCAGAAAAACTGTGCTTATGCATGAACTATGGCACGTAGCATTGCTTCACGGGCCTCGTCTGGGTAGTCGTGACCCTGAAGTATGGAACCAGGCATGTGATATCTACATCAATAACATGCTTTCTGGGCCAGAATATAAACGAGATAAATACTCGTTTGACGGTACCAAACCCTGGATTGACCCGGACTATGATGGGTGGGTTGAAGAA…
CDS_0059	ATPase	ATGTCTATTGAATCATTAGCCCGTTCTACACCTCGACAAACACGTCGTATTGTGGAACGTTGCATCCGTTCTGAAGTTGTCCCATATATCACCAGCTCGCCTGGTATGGGTAAATCCTCTATCGTTAAGCAGATTGCTGAGGACTATGGCCTTATCCTTATTGACCACCGTCTATCCACATCTGCACCGGAAGACTTATCTGGCCTTCCTCGTTTCCGTGAAGACGGACGAGCAGAGTTTGCCCCGTTTGCGGACCTGTTCCCGTTAGAAGGGGACAAAATACCAGAAGGCTACAACGGCTGGTTGCTGCTGCTGGACGAGTTCCCTTCAGCAAGTAAGTCAGTACAGGCTGCTGCCTATAAACTGATTCTGGACCGTATGACTGGTCAGAAAAAGCTG…
CDS_0060	hypothetical protein	ATGGAGCGTTACTCACCAGATAGCACCCATGATGCATTAGTCATTATGGGTAACCCAAGAGCACTCGCTTATCAGTGGATTGTTGAATACGCCAAGTATATCTCCCCGGAAAAGCGAACTGATGATGACGATGATGGCGGTTATTACGACACCTCTCCTGTAAGTGCAGAGGAACTCATCGAAGCTGCTCTTAGCCACCAAGATGGTGGTTGGGGCGACTATATCTGTCGTGGTGGAGAATATGAAGGCTTTCAGCTTGACTCCACTTTCTGGGATAAGTTCGCCATTGTCATGGGTATTGAACGTGAATCTGTAGAAGAACGCAGTTTCTTCACCTGTTCCTGTTAA
CDS_0061	hypothetical protein	ATGAGTCACGCAGATAAACGTACTCCAGTAACAGATGCCCTGGAAACCCTCGGTATGATTCACTTCAAGCCAGAAAAGCGTGATGCTATTCATCTGGCAGTAGAACCAGTGGTGGCCGCTTCTGATTTATTCATTGGTGAGCGTATTGGTATCGTCAACGGTAAGGCTTATCGTACAGGCACCAAAATGTACACCAACGGTGTGGAATCCTATGTACCGTATCACGGCATCGTTGACCCGTTTCTGTCACGTGGCCCGAAGGTAGGTGATTCCTTCTGGTTCGTCATGGCTCCTCGTATGGTTCAGTCCCTGCGTCATGTGTGGGAACACCCAGACTTCCCGGCAGGTGAATAA
CDS_0062	hypothetical protein	ATGAAAAAGTTAGCTATTGCATCAGCAATCTTGCTTGGTTCATTGGTTGGTTTTGTAGAAGCTAAACCTATGATTTGCACCATGAACACCGAAGGGCTCAAGAACAATTATGTCGATGAGCCGGTAACCATTATTGACAATGGTAGTAACTGGGAAGCTTACTTCTCAGATGGTGAACACATGGTGACTACACCCAAGCCAATGCTACCTGGTAAGAAAGATACCACTAACCTGTATTCCCGCACTGAGTCTGAATTATTCAGCAAAGGCCGGGGTAAATTCAAAGGTTATTACGGTATTCGTTTCTTTGGGGACGATAAAAAAGTAGTAACTATCAAGTGCCCAACTGAAGTTATCTAA
CDS_0063	hypothetical protein	ATGAAATTATTTTTAGCACTCTTTTCAATGCTCGTCATTTCACTCGCCGGTTTGTCTTGGGTTTTCAGTGAACCTCAAAACATCATGCAGCAAATCTATTTTGCTGTTAAGTGCTCAACTACCATGATTTGGATGTATACCATCCATTCCATCTGGATTCGTTATACGAATAGTAAAGGCAAATAA
CDS_0064	hypothetical protein	ATGAAAGAAGATTGCTTTTTTGCATTCGTGGCTGGTGGTGTCATTGGTGTGATAGTCATGGGTTTACTCATGTCCCATGTTGGACCTAACTCCAAAGCCAAAGTTGATGCTCGTAAAGCTGAATGTGAGCTTAATATTCCACGTAACCAAAACTGCGTAATGCAGTTTGTACCAGAAAAGGTAAAACAATGA
CDS_0065	hypothetical protein	ATGATAACTCCTGACCAGAGTGCTATGGTTATGGACGACTTAGACGTACAGTATTTTATTCATGGTTATCACGACAATGTTCAAATTAACTGCCAAACTTTGGCAGAAAAAACCAATGCACTAATAAGGTGTGATAGGAAACTGCAACAATTTGAGCAACATAATTGGAATATGTCGTCTACTCACAGAAGAGATAGCATACACCTAAAACTACTCAAATTGTGGGGAACCAGAAAATGA
CDS_0066	endonuclease	ATGCAGGAGAAAAACAGGCGTAAGACCCTGATAGATAGAATCCAGTCAAGAGTTAAGCTGCAAGACTTAGGGCATACCATCAATGGTCAACCCAGCCTGTGCCATATCTGGACTGGTTCTCATTCTGGAAATGGTAGAGGTGGGCAATATGGTCGTATTTCCGTAAATGGAATTACTTCTGCTACCCACATCGTAGTGTTTACCCACTATCACGGTTATATACCGTGCAGGATGCAGGTAGACCACCTGTGTAATAACCGACTGTGCTGTAACCCTGAACATCTGGAATTGGTAACTCACCAGGAGAACCAGAAGAGAAGGGCTGCACGTAAGAAAGGAACCAAGAAATGA
CDS_0067	hypothetical protein	TTGTTTTTTTGGTTTTCATACTTTGGAGCAAAAACGTTGAAACTTACTAATTCTCAATCTGTTTTTCTTAAAATGGTTAAGTCTGGTACTGCACCACGTGCACTGTCCAACAAAACAGCCCGTGCTCTTAACAAGATGGGTTTGATTAAACCCAACGCTATGTACGGCTGGATTCTTACCACTGCTGGCTTACAAGCCCTCGGAGAGTTAAGCAATGCAGGAGAAAAACAGGCGTAA
CDS_0068	hypothetical protein	ATGCGTAAGATTGCTTTAATCGGATGTGGTGCAGTAATTGGCCTGTTGGCTCTGACTGCCCACTATGTAGTGGAACGTCTGTTCGGTTTCAACCTGCCGGACTTCACGGTATACATCGCTGCTGCGATTGCAGCCCCTGTATTCGGGGTAGTGCAATTTGACCATAAGGCGTTTAGCCGAGCCTTCGCTGAAAAATCTAAGCTGGTCATCGACCGCCTAGGTTTTCGAACGTGTGGGGTCGGTTGTCTAAGCCGACCAGAATACATGTAA
CDS_0069	structural protein with Ig domain	ATGCCAACTTTATACGCTAGTTTAAAACAAGAAACCGGTGAAGTAGATGTTAAGTTTACCAATGCAGTAGGCGAGGGATTCGTTGCAATTGGTTCATTTGTTCACCCAGATGCAACCTACCCAGATAGCTACGTTATTTATCACGGAGTACGTGACCTGCTTTATAAACGCAAAGCCTCTGACCCAAGTCAGGTAGGATTCTGGCCGGATAACATCACGGATATGCAGAGCATTACCATTAAAGCAGAGGAACCAGTAGCGGTTACAGGTGTAACTCTTAATAAGAGCACCAGCACCGGCCAAGTTGGTGGAAACGAAACGTTGGTTGTTACTGTAGCACCAACCGACGCTACTGATAAATCAGTAGTATGGAGCACCTCAGATGCTACTAAAGCCACG…
CDS_0070	hypothetical protein	ATGCACTCTCATAACTTACCAATCCCAAAACTATACGCATACATCAGAGGACAGTATCGATTTAAAGCTCCTGGTGTATGCACTAGACTATGGACAGATGAAAATTGGATTGCCTTTATTGATTCATACAAAGGTTGGACTGTAAAAGTATGTTAA
CDS_0071	RNA polymerase	ATGCAAACTTTTACTGGCCGTGAATACCTGAAAATTGATATTGCTAACAACTATGGCCTGGACAAGAAAGACTGGGATGAGCGTATTGCATGGTTCGACCGCAACGAGCACAACTTAGGTGCTCTGGTTAAAGAAGCAGATGAACCAGCACTGTTCTATGCAGGTGTTAACGCATGGAAGGCTGTACAAGCTGGTGAGCCTATTGGCTATCCTATTGCACTGGATGCTACGTCATCTGGCTTACAGATTCTGGCATGTCTGACTGGTGACCGTCAGGCTGCTGAACTGTGCAACGTAGTGAATTACTACGAAGACGGTAAGCCTAAACGTCGTGACGGCTATACAGTCATCTATAAGGCTATGCTGGAAGTACTGGGTGAGTCCGGGCGTATTAAGCGT…
CDS_0072	hypothetical protein	ATGAATAGCAAACAGAAAATGTTCTACCCACTGGTAGCAAAAGAAGGTGGCATGGGCCTGCTCACTGTAGGCGAGGACGGTACCTTACTCTACTCAGCAATTGATACTAAAACGGGTAATCCCGTAACTGTGGTGCTGTACTTCAACGAACAGACCAGCAGTACTCTGCTTAATACCATTGAGGAACTGGCTACTATCCAGAAGAAGTATGCAGAATCTCGTGTAGACAATGAACCAGCTGAAGAATCATTCCATGCGATGCTGGAAGCATTAAAACCATCCGGTAAACCTAACTAA
CDS_0073	N4-like RNA polymerase	ATGACTACCAAGTTAGAACATCAGATGCAACTCGAACTGTTATTCAGCAAGAACCAACTCATGCCTCGTATGAGGAAAGAGTTCGAAGAATCAGAAGATATCGACTTTGTCGGTTTCTTCAAAAGCATTGATATCGACCCTAAGTTTGGTATCGATGCAATGGTACAAATGGCTCTGCACAAACGAGCCGACCTACCTACCTTAGTAGGAAGCCTGTGGCATCACTATGACAATGCACAGGATGTAGCAGACGCCTTATTTAAAATGGCGTCAGAAGACTGCTTTGACTATGACCCTAAGATTGACAAGTTCATTGTCCGTTACGGGATTAGTCAGGATGTACAGCTGGAACTGGAAGCATTCCAGTATCCACTACCAATGGTAGTTCAGCCTAAAGCT…
CDS_0074	hypothetical protein	ATGAGTAGCTATGAAGAATTATATGGTGCTCACGTAGTTTACAAGAGCAAGGTATTTGCTGAACTTTATTCAACACTTCAGAGCATGATTAAAGCTCGAACCAAAGCAGGTTACGTTAACGGTATTACCCACATAGTAGTGCCTGAACAATTTGCTAATGTGCTTTGGATAAGGGATACACCTTGCATCAAAGTAAAAGTATGGCCCTCTAAGGGACGTTATGTAAACACACAGTATATCCCTGGCAGACTGTATATCAGTTTTGAAACTAAGCGTTAA
CDS_0075	hypothetical protein	ATGACCAAACAAGAAAGGAATTTAAACGCTGCCTGGGGTGTTTATATTCATGGGCGTCTTCAGTTAATTGAAGAGGCTATTCGTGCAGGCAAACCAGATGCTGAAATAGTAGATGTACTCTTTGGCGAGAGCAGCATCAATGTAGCCAAACAAACCATTTCAGCAGCAAGAGCATATATTGCGAGGGAAAACGATGAGTAG
CDS_0076	hypothetical protein	ATGAAAGAGGTATTTGTATTCGGTAGTAACCTCGCTGGTATCCATGGTGCTGGTGCTGCTAAGACTGCATATAAGAAGCATGGCGCTCGCTGGGGTATGGGCGTTGGTCACTATGGTTGCAGCTATGCTATCCCAACCAAAGACCAGCACATCAAGACCATGGCCTTAGAGGACATCAGAACCTTCGTAGAAGGCTTTATCATCTATGCAGCCTCACACCCAGAATGGGACTTTAAAGTCACCAGAGTGGGTTGTGGCCTAGCAGGATTGGATGATGCTGTTATGGCATCTATGTTCAAACATGCAACTGGTAACTGTTCATTCGACCTGGCATGGCAAAGCTATCTGGGTGATGAACATACCTACTGGGGAACTTTCTAA
CDS_0077	hypothetical protein	ATGAGTAACAAAGTATGTACCTGTGGTAAAGGCTATGTATCCCGCTGGGATAACCAATGTGGTAAATGCCGTACTAATCGTCAGAACAAACAGCACTCTTACATTCTGAGTCATGACTACCTTTGGGTAGGCGTTGATATGAATGATGAGCAAGCTGTATTGGCTCACTATAAAGAACTCAGAAGGACTCTCAAATGA
CDS_0078	hypothetical protein	ATGAGGAGTAATAGTATGTTAGCTAAAGCAGGTACACGTAAAGACTATGTTCGTAAAGAACTTAAGTTCCAGCACGAAGGTAAGGAGTACGTAGTAGTAATCCAATGTACCAATAGGAAGCTGAAAGAGGCTGAAAATAACGCAACTTTTAGTTGTGGTGCAAAATTAAATTCATGCGAACTGTTCGATATGACAACTTATAGGAAATCCAATAAATGA
CDS_0079	hypothetical protein	ATGGCTAATAAAGCTATTAAGCATCCCCAACTGTGGGTTATACGGCATATGCCGTCAGGTAAATGCATACCTGAACCCAGCTCTGTAGGGGAATCCCGTTATACCTGGGTAGAACCAAGTGATACAGGCATACCTCGACTGTTCCGTAGTGAGGACTCAGCCAAACGAGCATTAACTCAATGGCTTAGAGGCAGACACCATCTGGAAACTGATATAGAGGATGCTTGCGAATGGGGCAAATCCTACGAAGTAGTGGTTGGTACCTACGCAGAGCCTGTATCTACCCGCGAAAGGGCAGAAATGGAAGTAGTACCCGTATCCTTACATACAAGCAATGAGGAGTAA
CDS_0080	unknown function	ATGAAAGTAATTAAATTGGGTGATAACACTAATGCTTTACTTGGCGTAGCAACCTGCCCAATAGTAATTATTAATAAACACCATGGCAAACAAGGTGAATATATTGGGCGAGGTTCCCCATTAGGTAATCCTTACTCACATATGGAGGGTACCAAAGCCCAATTTAAAACAAAAACCAGAGAGCAAGCAATCGAACTCTACAGAGTATGGCTCAATGAGCAAATAGCTAACAACAATCCTGCTGTATTAGCTGAACTCAATCGCCTTGGTAATAAAGCCATTGACGACAAAGGGCTGACCTTACAGTGCTTCTGTTACCCGAAACCGTGCCATGGTGAGGTGATTAAAGAGAAGCTTGTACAGGCTATGTACACTTACTTTGAGGAGCATCCAAATGGC…
CDS_0081	hypothetical protein	ATGAAACAAATAGCTATTATCCATGACGTAGGGTATGCAGATATTGACAAAATGATGAAGTCCATAGATTACGTAAGTAATTACAGTAAAACATTTGATGGAGACTTCTTACTGCATATTCACAAAGACTCAGCATTACTGCCTATTATTGAAGGCTCAGGACTTCCATATAAAGCAGTGGATGAGTTCATTGAAGAACCAGATGTGATGATTGCATTCTCTACCTGGGATGAGGGTACATTCGCTAAGTCTTCATTAATGAAACAATGGATGGCACGTAAGCCCGTATATGCATTTCAATTAGCTAAGGAGGCTCCATGA
CDS_0082	hypothetical protein	ATGAAGATAATTACCTTCCCTACTCATAGAGTTATTTTCTATATGGAACAAGAAATTGAAGTTCCATTGTGGGCAAGGTATGTAGCTGCATATCCAGGTAATTATGGCAAGTTAGTATCTTTAATAGGATTTGCCAATAAGCCTCGTGTAACTAAGAATGGAGTATGGCTCATACCTAAAGTATTCAAAGACCGTCAACAAGAGGAAATAGGCGTTATCAGACACTCTGATATTAACAAAACCAACTTTCATAAAACGCTACAAGGCCCATTCAAATGA
CDS_0083	hypothetical protein	ATGTCAGCCGAAATCGTAGATAAACGAAATATGGAGTTGGTACCTGCTTCTGTATTAAAGCAAGGTGACCACATAATTGACCAGTTTAAAAATGTACTGGTTGTTACCAACAACAGTAAAAACTATATGAACTGTACTTCTATTTCTACAGGAGAACCATTTACATTTTCTTCTGACAAATTAGTACAACAAGTTCATTTAGTAGTCTCGGTGCACTTAATATGA
CDS_0084	GTP-binding domain	ATGAAACTAATCGTAGCTGGTGGAAGAGATTTTGCTAATACTGGGTTAATGATTGAAGCCTTAACTAAATTAGTTGAGGAAAACAAAATAGATTCAAATCCGGAATTAGTATGTGGTATGGCTCGTGGTGCTGATATGCTTGCATATAGCCTATGGGCTAACCACAATATGAAAATCTATACATTCCCGGCAGATTGGAAAACTCATACAAGAAGTGCTGGTTATATTCGCAATGCAGAAATGGGTAATTTTGCAGATGTGCTTGTTGCCTTCTGGGATGGTAAGTCCAGAGGAACCAAGCACATGATTGAATATATGCAAAAGCTTGGAAAACCTACTCACGTAATAGGATACTAA
CDS_0085	unknown function	ATGAACGAGTTAATTCAAATTGAACCAACAAGGTCTGCTATATCTGACCGTAATGTACGCATTCACTATCCTATGCCTTTGCATAATCCCTTTAAATCAAACGAGCGAGTTACAGTAGCTGAATCACTATTAGCTTATGAAGCTTGGCTACGTAACCGCCTGATTTCAGGGGATAAACTGATAGTTGCTGAAATGACTCGTATTATCGAGTTATTACAGGATGGCACAAGTAAACCAGTAGGCTTAATCGGATATGCTGGTGAAATAGACGTAATCCGTAAAATTATCAGTGAGGTGCTTAATCAATGA
CDS_0086	hypothetical protein	ATGTGCTCACGTCTACTAGACTCCGTAACAAAAATGAACAGAGTAACCGCTATACTAAACAAGCTAATACTATGGCAGTGCACAATACTGGTAATACTGTGTCACCTGTTGGTATTAGTAAGCGAACTATTGTGA
CDS_0087	hypothetical protein	GTGACATACAGTCTTAGATGGTGGCTTATATCCTACTGGCAATCAATGCAGATATATAGCACAGGTCTTAACTTCGAACAGAAGTACCGATTCATACAGTATGTAGTCAAAGTTGGAGCTAACAATGCGTAA>CDS_0088 hypothetical proteinATGGGACCATTGGAATCACAGATGTATATCTGGGCAATTATATGGCTAGTAATAGCATTACTGGTAGCACTAGCCTTCTACATTACAGAGGATTAA
CDS_0089	hypothetical protein	ATGAATCCTAATGCTGTTCCACTAGGAACCAAGGTAGTACTTGTAGTATTGGTTGTAGCAGCAATCATTGGTGTATTTGCTGTTACTGGTCCCATTGGTGGACTACTATTCTTTGCTTTCCTGACCTACTCAGTATTAAACAAAGCACCACGTAAGGATGTTAACTCACGTGGTGACCAGGGAGACTTCTAA
CDS_0090	hypothetical protein	ATGAGCAACATGTACATTATCCTATTGTTCCTGAAAGCCTATAAAGAATGGGTAGAAGCTGGTGTACCTAAGCATGCATACTTTGACCCTACTCATGGGCTGTGTAGTAACCTGGACCGCTTTGTCTTAAATACCTACCATGTAGGTGGCAACCGTTTAATATCGATAGGGGACAGTTTATGCTATCTATTTAAAGAAGATGGCTTAAGTGACATATTACCATTTAATAAAACGTCACTTGGTCAGCCTCGCTACATTCATGAGGTTCACCACGAGAACCTATGGCGTATTAAGTGGGTAAATGACACCATTACCAAACTTGAAGGAAAATTCAAATGA
CDS_0091	hypothetical protein	ATGAACTATCAACAAATCATCCTTAACTTCCTTAAAGCATACAAAGCATGGGTAGAGGCAGGTGCACCTAAGCACGAGATATTTCATAAAGAGCACGGCTTGTGTACTAACCTGAACAACTATGCTCGTAGCATCTATGCAGATGACGAAGACACTGTATGGTACATCTCAGATGAGCTAGTAACTATGTTCAGAATGGATGGGTTAAGTGCTTTGATTCCATTTAACCACCCTGAAAAGGGACAGCCTATTTACTCCAATGAAGTACATCATGAAAACCCATGGCGTATGCAGTGGGTTGCTAAAACTATCAGCAAACTAGAAGGAGAGACAAAATGA
CDS_0092	hypothetical protein	ATGCGTACATTATGTAACCGTTTTAACCCACAGAAGTTAATCGCTATGACCAGCTTGTATGGTAGTGGTATGGGCTTTGCCAAACGCTGGCAGGTATCTGTATCAGATGACCGGGGTCGTTGTTATGACCATTACTTTGTAGCTAAGCCTACTCGTAAACAGATTCGTAAACTCCACAAAGTGCGTAAGCACTACCTACCTCGTAAATGCTACGAGTGTGGCAAACGAATCAAACTGGGAGATGAGTTTTCCTGGGATGACCTTAACTATGCTCACACTAACTGCATTGGAGCCAAGAAATGA
CDS_0093	hypothetical protein	GTGCATTGGGACTCCCTACGGGGAGTCCTTTTATTTTTAACCGACGATAAACTAAGTTTAACTTTTAAGTCCTTTTCGACGAAGAGGGGATAA
CDS_0094	hypothetical protein	ATGGATGATGTTATGCATCCAATCCTGTATGAAATCTTAACCTTTTGTTTGGGTGTTCTCACCGACAGAGGCACTCAGCATAAACTTAATCAATTATCTGGAGAGTACAAAATGGCTATCGAATCCTTTGCAAAAACCTTTGGTAACAAATCTAACGCAGCTGCTGCAACGGCTGAATCTAAGCCTAAAGCTCAGTATTGGCTGAACATTGGCTATGTTGCTAATGAAGGCACTGAAGATGAGAAATTCATCTCTCTGCCCACGGGTATTCCACTGGATACCCAGGAGCATCTGCCGACTAACAGCAGCAATGCTGACTTCCGTGCACTTCGTTGTGCTCAGAACGACCTGCTGGACCAGCTCATGGACTTTGCTAAAGACCTGGAACCAGGTGCTGAA…
CDS_0095	hypothetical protein	ATGGAGAAACTTCATTGGAACGTTTTGTCAAACTATTCAATAACAAAGGTGACAATAATGCCTAAGTATGTGTGTATCAAATCAAAGACTGAAGCTGTACCGGAAGGAACTGTAATCATAGCAACACCTACTGGAGCTGGCCGTATTGTATTACTACGTGACAGTGATTTAGTAGTAAGCGAATACAATGACATGCCTTACTTCCAACGTGGTCAGGAACTACCACTTACTGGGAGTTTGTGGCACTGGGAAGAATTAAAAACTGCCTAA
CDS_0096	hypothetical protein	ATGGCTAAAGCTTCCCTTTATAAACTACAAAGGATTAAAGACGGGAAGTGGATAGATATGGGACCAATCCCAGGTATATCCACAAACAAAGACCTTACATATCATGAAGCTATATCATTAGCAGCAGATTACAAAGGTTTAACTGGTACTAAAAACTACCGTCACGCTAAACAATGA
CDS_0097	hypothetical protein	ATGACTACTACTGCATCTGTACGTATGACTGCTGGAACTTTACTCGGTACAGTAAATGAAGCAGCAACTACTGTAGCTGATACCTTTGGTACTGCTACTAAAGCTGTAGGTATGCTTAACCGTTATGTCACTAAGATGTCTGACAAACAGATTATCCGTGACAAACTGGAAATGCATGAATTCACAGCGAAGCTGGTAGAAGAAACAGCTATGCAAGAAGCTGTAAGACAGAAAACTATCCTGGAATTCTGCAAAGATGAGCAGAATGGTGAACTCTATGCTTCTGCATATGACCGTTTAACCAAAATCCTGTCTAAAGACTAA
CDS_0098	hypothetical protein	ATGTATGTACGGTTGCAGTGTATTGGTGGGGCTACACCCCCTTACACTATGAGTACCCCCCCGGTACTTAGCTCTGCTATGTATGACCCTACCCCACCTTACACTGTACACGTTGCTCCGCAACCTATGGACATGTCGTCCATATCACTCAACCTTGGAGCTATACAATGA
CDS_0099	hypothetical protein	ATGAGATTATATTACTTATCAGGAGAGGGTAACCTATACGTATCCCAGGGTATTAAGTGGACCTGGCATGTAGGAAACAACCCTAACGTTCCTGTCTATGTTCACCCAGAGTTAGACTTCTACTGGATAGCGGGAGAGTGCTTACTCAGGAATAAATCAGTCAACCTTATCAAGCTGGAACCAGGAAGCTTAGTCTCAGATGTATCCGGCCCATGTTACTTCTTAGCAGAGCACGGTCATAAAGCAGAGCAATTGTTATATAGAACTAAATAG
CDS_0100	hypothetical protein	ATGAAACAAGTAAGAATAAACACAGCGCCATATCCAGTTAAACTTAATGTATGTCTGGATGCAGTCTCCTTTACTAAGGCATATCAGAAACTAAAAGGATGTGACCCTGACTTAGCAGATACCAATGGTATAACTACCTACAGTGGTAATGTTGCTTTGATAGGAGTGTTCGCCGAGGACTTAGCAACCTTGGTTCATGAACTCAATCACTTCTGCTTATGGGCATTTGACTATATAGGTATGCCTGTTAATTCTGCAAATAGTGAAGCTTACTGCTATTACTACGACTACTTACTTAGCCAAGTACTTGCATCTAAAGGATGGAACCAGTGA
CDS_0101	hypothetical protein	ATGAATGAACCAGTAAGGAAAGGTAATGTGTATCGCAGTCCTGCACCCACTTCTCAAGCTTACCTAGTCATGGAAGCGGGGATTAAGACTACCACCGTCATCAACATACGTTCTGGTAGGGAATACCTTATCAATTGTGCCGCCTTAGCTAACGAGTACGAACTGATAGGCACGCCTTACCCCACCAAAAAGGAAACTATCTAG
CDS_0102	hypothetical protein	ATGGGTAATTTAGTATCCCATTCATCAATACCAGGGGACACCTGGAGCTTAACTTCAGATAGAGGGATTATCATAGACTTCGGTAACATGGACTTCACCGCTGAGTTTATGAACTTCACTATGTATAAAGACGGGTGGTCATTACATGAATGA
CDS_0103	hypothetical protein	ATGACGAGAGTTGAAGCTTACAGGTACATGCTTGAGGGTAAGCAAGTTATTCATGATGGGCTACCTGGTTCTATATGGAGTTTGAGTCCGGACCGGAAAGTTAGAACAAACAATACAAGTTCTGACTGGAGTCAGGAATTTTTCAATATGGTGTTTCTACAAGATGGTTGGAAGTTAAATGACAAGAATTGA
CDS_0104	hypothetical protein	ATGAAAGTGAACTGTGCTTTACCAAACTACATAGATGGTATTGATTTAGAAGACTACTTCTTTAAGTCATTGAACCATCTTATCCTGGTTCGGAACCAAGAAGAGAAAGAACTCCTGCTGGGTGAGCTATTCATAAAGAATATCCCGCATGAGCAGCTTCGTATCTGTATCCTCCGTGATGATGAAGTGTACCACTACACTCGTGGTACTCGTCGTCCATACTACCTGTCCCATAATGAAGTGAAGGCAGCTGTGCTGGATAATGGGGATAAGCTTATCTCCTGGGTCTCATCTTCTCCTATTTATAACGTGGTGCCTCATGACGAGAGTTGA
CDS_0105	hypothetical protein	ATGGTTCGAATAACTGGTGTAGATTTGGACTGGCAACGTAAGAACGGTAGACTTCCTACCTTTGATGCAGGTTCCCCGTTACTATTCTCTTCCTTCAATAAAGATGCTCAGGTTCACTTACCTGACTGTGATGAATCATATGCCATCATGGGTAAGTGGTTACTGGATGGTATAGCACTTAACCCAGTCATACTTACCAAGACTAAGCACATACCCATAACTCATAACCCTAATAGCTTTCACTTTGTAGAGGTTCCCGGTTATGAACTGGTGGTTAGTACTGACCCCTTCCTTAAGACATACACGTTATGCTTCGTAACTAAACACAGATAG
CDS_0106	hypothetical protein	TTGACAAACGCAAGGTATAGGAGAGGGAGGCCCACTGCAATGGGTCTCCCTTTTTCTTTGAACACAGGAGCTTTAACATGGTTCGAATAA
CDS_0107	hypothetical protein	ATGACTAAGTTAATAACCTCTTCAGCTACATTTCGAGCGACTCCTACTAACAGAGTACCGTTAGACTTACGGCAAGCCATCGCCCAGTTTGGATGA
CDS_0108	hypothetical protein	ATGAGATTATTCTTTACACTGGATAGTGATACATCCCAGTACTCTGAGATTGATATTAAAAAGCTTGCACTTATGCAAGGTGACACCATCGTGGTGACCTCCGAAGAATCCCTAGCTTACATGCAAGGTAAAATCCTAATAGATAACCTTCAGCATGTAAGTGTTAAACTAGTAACTAAAACAGCTACAATTACTAAGCCGGTCTCAGCTATTGTCTTCTACGAAAAGATACCAGAAAGTATCTCTATAGACAGAAACGTTGGTGCTGGTAACGTAGCAGTTAGTATCGTATATTGA
CDS_0109	hypothetical protein	ATGACTGACATGCTCACTAAGAAAGATATCGTTGCTGCCCTACCTCCACAGTTTAAGTCCAGTGTTACTGACCAGCTGGTGGATATGGTTAACAACGTTACACAGGACCAGGTACTAGCAGAGAACATCCGTAATAACTTCATCACCTATGCTGGTGTCATGAAGGATGGTAAGTTCAAAACCCAGGATTACCTGAATGCTGTCCAGTACGTAACCTATAAGCATATGGGGTATAGCAATAAAGATGCTTACTTCAAGACCTTCCCTAAACGACAAGCAGAACTTGTTGCACGAGGAACCAGTGAGAAGGATATCTCTGCCTACGCTTCTGCTTACCACAGAGGTAAGCTTGTTAATCTGATTATGGAACAGTCCCTGATTCCGGTTTGGATTGTTAAT…

## Sheet: Supplementary table 4
Supplementary Table S4. Whole genome analysis of phage vKPPW7 by FASTEST.
CDS_position	Proteins	E-value	Protein sequences
complement(1..1530)	PHAGE_Klebsi_ST15_OXA48phi14.1_NC_049454: tailspike protein	0	MNKMFTQPTGPVAKQVNKQTIARILGIKANDVAYLSAGLIVDAYKILYDSVTQTCWYKGEASGSVISWSILGNTLELTTSSGSLTLKLFDILSNLAEADGLSMVGQCPDLAALRLLKFTKLNQQVFLKEHTAGQNAGGGIWYCHSLTSDSSYVDDNGCQIINDYGQVIRRKDVKELTSSDFGLKAGDTIDTVLTNMYKASRTFNIYEAKIENPGFDKGYVLQGGLRFYCGDKPFYIHSYSLSTLRGPNLWHTGNNVGVTFSRFKEDGTSQQAWSGGGIKGFRIWGASSYLVQGNTGTDATPVRLSDMWQGEACDLWITGYTGNTNGASVSLYNEFAWTEGSLVKNVMVRQSLRGLTFLRKHGTTATDSFFRPEVDFSFNAGVPGKSTQVMVVGDGTAAG…
complement(1584..4484)	PHAGE_Klebsi_Pylas_NC_049444: tail fiber protein	0	MNSHNPFNTGGSGCTNDFRSADQLVDRIIGDAYHVVKEVYLALGNLSYIYNYLQKYGLIITVDSEDAIKDIPLSIGKFARIYSKSDTSGYYFTDYLYVADDTTGIPSNDPSATGSWISTKATGSNASFVRIWKYRAVADGETVIQLPTDMPIVDVQTIYVQGSRQDVGEGFVYNEGDATLTLADELDAGNLVTVIIGISDPDMDIDIFALLKKEDGASQIGTLTGETVQDVLTSLREEHQQLEENLVANTGASGIGTLQGIPLQDLLSWATPQAFGAKGNGISDDTDALYAAFKSTYETIHVPKGTYLITRKLKCALTKNLRVICAPGVVFKLADNVRKNMMVFVGDRTHNFEWFGGEFDGNWAGQGEETLNSSGSFNDMSHGFIVSLFNEVRLDTMYV…
complement(4481..5188)	PHAGE_Klebsi_KP8_NC_048700: tail protein	2.12e-173	MIKLTELYKSLALSVLNNTSVVTDDKKDIESDKKEYILEFINEGLTRLHGRFPLKTENVFVEMREGRTEYPLLKRYSFMGFDPELAQYPFIMDSVTNPFEENVIKILMVYDSLGERRGLNDNHNPHGLFTPRPDTLQCIRPRHCEVLTVTYQAKHPTLTVDGENQEVDLPDSLLPALKYWVAYSYYTGLNTAESTSKAAEYLQMYESICGEVKDYDLGSSSESNTNTLFERRGWI
complement(5195..6793)	PHAGE_Klebsi_KP8_NC_048700: large subunit terminase	0	MSNLIKQELDEWLDQVDYSVLNTPNYVPTQFALTFANFIKLVNGKEGEANKTPPVHLKMLDKITSKNQYIANLCFRGAAKTTLFMEYFTLFLAVFGHLPGLGKVEGMIYVSDSMENGVKSARKNIEFRYDNSPFLQQWIPNAKFTDNYLEFINAEGHRLGVKMFGAKTGLRGTKIFGKRPTLCVLDDLVSDDDSRSKTAMEAIKDTVYKGVNHALDPTRRKVIFNGTPFNKEDILIEAVESGAWDVNVWPVCEKFPCTREEFQGAWDDRFTYDYIHDQYDMAVKTGKLAGFYQELMLRISSEDERLVQDSEIKWYSREQLLRLKSCYNFYITTDFATSEKNNSDYTVISVWAYSSNGDWFWVDGVCARQLMDKTFDDLFRLVQEYQPNLQQVGVEITGQ…
complement(6786..7478)	PHAGE_Klebsi_KP8_NC_048700: small terminase subunit	3.63e-167	MTDMLTKKDIVAALPPQFKSSVTDQLVDMVNNVTQDQVLAENIRNNFITYAGVMKDGKFKTQDYLNAVQYVTYKHMGYSNKDAYFKTFPKRQAELVARGTSEKDISAYASAYHRGKLVNLIMEQSLIPVWIVNQDLFQRALNTQAELMDTAQSELVRTQAANSILTHLAKPKDAVTNINLDLRENSGLSELKNTLTQLAEAQIEAIQSGTPTKVIAGSSLVRDDEDVTDV
7652..7948	PHAGE_Klebsi_KP8_NC_048700: hypothetical protein	1.17e-60	MRLFFTLDSDTSQYSEIDIKKLALMQGDTIVVTSEESLAYMQGKILIDNLQHVSVKLVTKTATITKPVSAIVFYEKIPESISIDRNVGAGNVAVSIVY
complement(7949..8137)	hypothetical protein	N/A	VGLPLLYLAFVKSVHSDTTHPNWAMACRKSNGTLLVGVARNVAEEVINLVMAKSRHHLLGEY
8180..8512	PHAGE_Klebsi_KP8_NC_048700: hypothetical protein	8.29e-73	MVRITGVDLDWQRKNGRLPTFDAGSPLLFSSFNKDAQVHLPDCDESYAIMGKWLLDGIALNPVILTKTKHIPITHNPNSFHFVEVPGYELVVSTDPFLKTYTLCFVTKHR
8521..8853	PHAGE_Klebsi_KP8_NC_048700: hypothetical protein	2.07e-56	MKVNCALPNYIDGIDLEDYFFKSLNHLILVRNQEEKELLLGELFIKNIPHEQLRICILRDDEVYHYTRGTRRPYYLSHNEVKAAVLDNGDKLISWVSSSPIYNVVPHDES
9401..9733	PHAGE_Klebsi_KP8_NC_048700: hypothetical protein	3.04e-72	MKQVRINTAPYPVKLNVCLDAVSFTKAYQKLKGCDPDLADTNGITTYSGNVALIGVFAEDLATLVHELNHFCLWAFDYIGMPVNSANSEAYCYYYDYLLSQVLASKGWNQ
10294..10617	PHAGE_Klebsi_KP8_NC_048700: hypothetical protein	2.73e-72	MTTTASVRMTAGTLLGTVNEAATTVADTFGTATKAVGMLNRYVTKMSDKQIIRDKLEMHEFTAKLVEETAMQEAVRQKTILEFCKDEQNGELYASAYDRLTKILSKD
10731..10907	hypothetical protein	N/A	MAKASLYKLQRIKDGKWIDMGPIPGISTNKDLTYHEAISLAADYKGLTGTKNYRHAKQ
10918..11046	hypothetical protein	N/A	MPDFRCIKQYKPKQYKKAKPINGETSLERFVKLFNNKGDNNA
11039..11251	PHAGE_Klebsi_KP8_NC_048700: hypothetical protein	8.24e-39	MPKYVCIKSKTEAVPEGTVIIATPTGAGRIVLLRDSDLVVSEYNDMPYFQRGQELPLTGSLWHWEELKTA
11285..11779	PHAGE_Klebsi_KP8_NC_048700: RNA polymerase 1 subunit A	5.55e-117	MHPILYEILTFCLGVLTDRGTQHKLNQLSGEYKMAIESFAKTFGNKSNAAAATAESKPKAQYWLNIGYVANEGTEDEKFISLPTGIPLDTQEHLPTNSSNADFRALRCAQNDLLDQLMDFAKDLEPGAEGIIQLQVQLRRVKAPEADIPAEENKYARTLSFVSK
11924..12226	PHAGE_Klebsi_KP8_NC_048700: hypothetical protein	4.88e-38	MRTLCNRFNPQKLIAMTSLYGSGMGFAKRWQVSVSDDRGRCYDHYFVAKPTRKQIRKLHKVRKHYLPRKCYECGKRIKLGDEFSWDDLNYAHTNCIGAKK
12223..12561	PHAGE_Klebsi_KP8_NC_048700: hypothetical protein	1.1e-35	MNYQQIILNFLKAYKAWVEAGAPKHEIFHKEHGLCTNLNNYARSIYADDEDTVWYISDELVTMFRMDGLSALIPFNHPEKGQPIYSNEVHHENPWRMQWVAKTISKLEGETK
12558..12896	PHAGE_Klebsi_KP8_NC_048700: hypothetical protein	5.9e-44	MSNMYIILLFLKAYKEWVEAGVPKHAYFDPTHGLCSNLDRFVLNTYHVGGNRLISIGDSLCYLFKEDGLSDILPFNKTSLGQPRYIHEVHHENLWRIKWVNDTITKLEGKFK
12893..13084	PHAGE_Klebsi_KP8_NC_048700: putative helical domain containing protein	1.79e-36	MNPNAVPLGTKVVLVVLVVAAIIGVFAVTGPIGGLLFFAFLTYSVLNKAPRKDVNSRGDQGDF
13084..13179	PHAGE_Klebsi_KP8_NC_048700: putative helical domain containing protein	6.79e-09	MGPLESQMYIWAIIWLVIALLVALAFYITED
13307..13501	PHAGE_Klebsi_KP8_NC_048700: hypothetical protein	9.24e-36	MRKSLIMGTKEDVLTSTRLRNKNEQSNRYTKQANTMAVHNTGNTVSPVGISKRTIVTFNHPCIS
13577..13885	PHAGE_Klebsi_KP8_NC_048700: putative peptidoglycan binding domain	3.52e-64	MNELIQIEPTRSAISDRNVRIHYPMPLHNPFKSNERVTVAESLLAYEAWLRNRLISGDKLIVAEMTRIIELLQDGTSKPVGLIGYAGEIDVIRKIISEVLNQ
13882..14238	PHAGE_Klebsi_KP8_NC_048700: putative DNA processing chain A	1.15e-75	MKLIVAGGRDFANTGLMIEALTKLVEENKIDSNPELVCGMARGADMLAYSLWANHNMKIYTFPADWKTHTRSAGYIRNAEMGNFADVLVAFWDGKSRGTKHMIEYMQKLGKPTHVIGY
14240..14464	hypothetical protein	N/A	MSAEIVDKRNMELVPASVLKQGDHIIDQFKNVLVVTNNSKNYMNCTSISTGEPFTFSSDKLVQQVHLVVSVHLI
14461..14739	PHAGE_Klebsi_KP8_NC_048700: hypothetical protein	3.82e-60	MKIITFPTHRVIFYMEQEIEVPLWARYVAAYPGNYGKLVSLIGFANKPRVTKNGVWLIPKVFKDRQQEEIGVIRHSDINKTNFHKTLQGPFK
14736..15056	PHAGE_Klebsi_KP8_NC_048700: antirepressor protein	2.83e-68	MKQIAIIHDVGYADIDKMMKSIDYVSNYSKTFDGDFLLHIHKDSALLPIIEGSGLPYKAVDEFIEEPDVMIAFSTWDEGTFAKSSLMKQWMARKPVYAFQLAKEAP
15053..15454	PHAGE_Klebsi_KP8_NC_048700: hypothetical protein	4.86e-67	MKVIKLGDNTNALLGVATCPIVIINKHHGKQGEYIGRGSPLGNPYSHMEGTKAQFKTKTREQAIELYRVWLNEQIANNNPAVLAELNRLGNKAIDDKGLTLQCFCYPKPCHGEVIKEKLVQAMYTYFEEHPNG
15447..15791	PHAGE_Pseudo_Zuri_NC_049456: hypothetical protein	5.17e-11	MANKAIKHPQLWVIRHMPSGKCIPEPSSVGESRYTWVEPSDTGIPRLFRSEDSAKRALTQWLRGRHHLETDIEDACEWGKSYEVVVGTYAEPVSTRERAEMEVVPVSLHTSNEE
15796..15999	hypothetical protein	N/A	MLAKAGTRKDYVRKELKFQHEGKEYVVVIQCTNRKLKEAENNATFSCGAKLNSCELFDMTTYRKSNK
15996..16193	PHAGE_Klebsi_KP8_NC_048700: hypothetical protein	1.96e-12	MSNKVCTCGKGYVSRWDNQCGKCRTNRQNKQHSYILSHDYLWVGVDMNDEQAVLAHYKELRRTLK
16190..16570	PHAGE_Klebsi_KP8_NC_048700: ADP-ribosylglycohydrolase	9.96e-79	MKEVFVFGSNLAGIHGAGAAKTAYKKHGARWGMGVGHYGCSYAIPTKDQHIKTMALEDIRTFVEGFIIYAASHPEWDFKVTRVGCGLAGLDDAVMASMFKHATGNCSFDLAWQSYLGDEHTYWGTF
16570..16770	PHAGE_Erwini_vB_EamP_Frozen_NC_031062: hypothetical protein	5.18e-10	MTKQERNLNAAWGVYIHGRLQLIEEAIRAGKPDAEIVDVLFGESSINVAKQTISAARAYIARENDE
16763..17041	PHAGE_Klebsi_KP8_NC_048700: hypothetical protein	4.1e-53	MSSYEELYGAHVVYKSKVFAELYSTLQSMIKARTKAGYVNGITHIVVPEQFANVLWIRDTPCIKVKVWPSKGRYVNTQYIPGRLYISFETKR
17092..17907	PHAGE_Klebsi_KP8_NC_048700: RNA polymerase RNAP1 subunit B	0	MTTKLEHQMQLELLFSKNQLMPRMRKEFEESEDIDFVGFFKSIDIDPKFGIDAMVQMALHKRADLPTLVGSLWHHYDNAQDVADALFKMASEDCFDYDPKIDKFIVRYGISQDVQLELEAFQYPLPMVVQPKAVTCNRDTGYLVSKGSIILKKNHTEDDVCLDHINRMNSIKLSINWDVAKMVKNSWRNLDKCKEGETREEYQKRVKAFEKYDRTAHEVMQLLTQEGNEFHLTHKYDKRGRTYSQGYHINYQGTSWNKAVLEFADKEYVNE
17900..18196	PHAGE_Klebsi_KP8_NC_048700: hypothetical protein	1.64e-60	MNSKQKMFYPLVAKEGGMGLLTVGEDGTLLYSAIDTKTGNPVTVVLYFNEQTSSTLLNTIEELATIQKKYAESRVDNEPAEESFHAMLEALKPSGKPN
18243..19457	PHAGE_Klebsi_KP8_NC_048700: RNA polymerase 2 subunit A	0	MQTFTGREYLKIDIANNYGLDKKDWDERIAWFDRNEHNLGALVKEADEPALFYAGVNAWKAVQAGEPIGYPIALDATSSGLQILACLTGDRQAAELCNVVNYYEDGKPKRRDGYTVIYKAMLEVLGESGRIKRDDCKQAIMTALYGSEAMPKQVFGEGILLKVFENIMSEKAPAVWELNKFWLQCGNPEATEYHWVLPDGFNVHIKVMVPEVQTVHFLNKPYDVVRMVQGVEEKTRMLSANTTHSLDGMVVRELIRRCNYDPELVKYVKQLCYGVNVDQVTIEGNAEMVEQLWTYYKDTGYLSARIFDYLDAGTIHLVDRTAIIELIESLPAKPFKVLSVHDCFRCLPQYGNDLRRQYNIQLATIAKSDLLSFIMSQVLGEKVTIGKLDPDLWKDIGET…
19683..20198	PHAGE_Klebsi_KP8_NC_048700: capsid decorating protein	2.18e-118	MPTLYASLKQETGEVDVKFTNAVGEGFVAIGSFVHPDATYPDSYVIYHGVRDLLYKRKASDPSQVGFWPDNITDMQSITIKAEEPVAVTGVTLNKSTSTGQVGGNETLVVTVAPTDATDKSVVWSTSDATKATVDQTGKVVLTGVGTVTITATTKDGGYTASCEYTVTEAA
20337..20606	PHAGE_Klebsi_KP8_NC_048700: putative 2 transmembrane helical domains	7.49e-57	MRKIALIGCGAVIGLLALTAHYVVERLFGFNLPDFTVYIAAAIAAPVFGVVQFDHKAFSRAFAEKSKLVIDRLGFRTCGVGCLSRPEYM
20691..20891	PHAGE_Klebsi_KP8_NC_048700: hypothetical protein	5.05e-39	LKLTNSQSVFLKMVKSGTAPRALSNKTARALNKMGLIKPNAMYGWILTTAGLQALGELSNAGEKQA
21216..21455	PHAGE_Escher_ESCO5_NC_047776: hypothetical protein	7.99e-17	MITPDQSAMVMDDLDVQYFIHGYHDNVQINCQTLAEKTNALIRCDRKLQQFEQHNWNMSSTHRRDSIHLKLLKLWGTRK
21452..21643	PHAGE_Klebsi_KP8_NC_048700: putative transmembrane helical domain	1.91e-34	MKEDCFFAFVAGGVIGVIVMGLLMSHVGPNSKAKVDARKAECELNIPRNQNCVMQFVPEKVKQ
21826..22185	PHAGE_Klebsi_KP8_NC_048700: hypothetical protein	4.28e-81	MKKLAIASAILLGSLVGFVEAKPMICTMNTEGLKNNYVDEPVTIIDNGSNWEAYFSDGEHMVTTPKPMLPGKKDTTNLYSRTESELFSKGRGKFKGYYGIRFFGDDKKVVTIKCPTEVI
22211..22564	PHAGE_Klebsi_KP8_NC_048700: hypothetical protein	1.88e-76	MSHADKRTPVTDALETLGMIHFKPEKRDAIHLAVEPVVAASDLFIGERIGIVNGKAYRTGTKMYTNGVESYVPYHGIVDPFLSRGPKVGDSFWFVMAPRMVQSLRHVWEHPDFPAGE
22564..22911	PHAGE_Klebsi_KP8_NC_048700: hypothetical protein	1.28e-69	MERYSPDSTHDALVIMGNPRALAYQWIVEYAKYISPEKRTDDDDDGGYYDTSPVSAEELIEAALSHQDGGWGDYICRGGEYEGFQLDSTFWDKFAIVMGIERESVEERSFFTCSC
22922..23974	PHAGE_Klebsi_KP8_NC_048700: AAA ATPase	0	MSIESLARSTPRQTRRIVERCIRSEVVPYITSSPGMGKSSIVKQIAEDYGLILIDHRLSTSAPEDLSGLPRFREDGRAEFAPFADLFPLEGDKIPEGYNGWLLLLDEFPSASKSVQAAAYKLILDRMTGQKKLHPNVAIVCAGNLQSDRAIVNPIGTALQSRMVHIEMMVDFDEWLEDVAIPEKWDDRLIAYLSANRSHLMDFDPNHENKTFCCPRTWGFVNSLLKTGYKGPIPAEDTPMYGGAITTGVATSFVQFTAVYKEMVSLKDILHDPMEAKLPTKPDLCWATITSLCTQIDKGNYVEIFKYISRFKEVTFKILFYRTVIKTLPEIDDTQEYRDAAIQLGKYIHS
23985..25136	PHAGE_Klebsi_KP8_NC_048700: metallopeptidase	0	MSQDLQREYDKTQVNAFIGSTAAFFGAILCTLKMRWDSNIPTAATDGETLFWNPDWFLQLPVNTRKTVLMHELWHVALLHGPRLGSRDPEVWNQACDIYINNMLSGPEYKRDKYSFDGTKPWIDPDYDGWVEEDIYDDLVKNPQKQPKGSGGGAFGPGDCGDMLKPASAAVNANVVNNVVRAMHQQKLSGGAEPGKMPGRTEEVITQFLKPVVKWEALLERFFTELLDEDYTWARPNRRYQDIYLPSRFTDDGRLEHLAYFQDVSGSIQTKDSLRFNSELAYVWRKYAPEKMSIIQFDTVIQQTDELREGDTFTEIKIVGRGGTDLREVREWIIKHKPTAAIIFSDLEVAPMEELPFDIPIIWVCIRNPRATVPFGKLIHINN
25144..25671	PHAGE_Klebsi_KP8_NC_048700: deoxycytidine triphosphate deaminase	4.05e-128	MVRNSGKLLFTEIGKPIADMHAGKNVNPGSDTTFGLGEAGYDIRIKQDVTFYRLFGLIPMVKIVDGSYVRHHFGKFALASAIERFDMSDDLVGIVHDKSTWARRALSVFNTVIEPGWQGYLTLELVYHGRKKLHIPAGSGIAQVIFHETAMRATYRGRYQNQANQPVAAKSANKE
25674..25889	PHAGE_Escher_EC1_UPM_NC_041906: hypothetical protein	1.68e-18	MSVFQVTRLDNNVRLTINAANVASVAEVDDGNRAQITFISNEHFTTEESYRSVRGYLKKALAQASSTDDK
26005..26313	PHAGE_Klebsi_KP8_NC_048700: hypothetical protein	1.44e-47	MTSLKDLATYDLNKLEALWSARMSGKSTLVAIYDSLAELRVDSRSPLEAKVDDIIKTYWSSEGSKAFRATLAAQKLNPRTKDIFRSTSTPHTFPWYHRKRKY
26394..27335	PHAGE_Klebsi_KP8_NC_048700: thymidilate synthase	0	MITATILADSVSPQGVRLTTMELVYPRFIHSEFMTHRVFNRNASSSRAIPTTRFIEQVRSNPVRPIHWGENQKGMSAEKELSEDDKVVAEVMWNSAAASAALYADELRRMRVHKQVVNRILEPFMHIKVVVTATQWNNFFGLRIHPDAQPEIQELARKMKEAYDNSTTMELKPGDWHLPYVSSHDTAAAYNYCKYQRVTRDEPSAEEVIGLLIKISAARCARASYNNFEGKPSSIEEDLGLYAKLVEDQPIHASPTEHQATPMNRTHPNENRPLEPWTWEQGITHMTKERKLYSGPLQGWIQYRKLIPGECIN
27436..27672	PHAGE_Klebsi_KP8_NC_048700: hypothetical protein	2.98e-48	MSYKPKKYRIKDQPVIGSAAGQEQQKGDIVYEFIGYDYGLSRDDSIATGAIHTSVTIEADGSGPFFTVPVHNLEEIHD
27665..27982	PHAGE_Klebsi_KP8_NC_048700: hypothetical protein	2.23e-60	MINPNVVHAKTGELVPLSEVSSVEDIAACPANIASLCMSIVEHNRLWTEPTEAMTQAGLAEVQRMLDEWAENGLLYGGDAEEITDDMASDMAVFVVQAMAGKLNG
27975..28178	hypothetica protein	N/A	MVKGQLYRHKKKGFYILLKHKAWFLGEVLWIVKTNSPKLKASASDGQISSLSIKRSYELIANNYQPK
28197..30716	PHAGE_Klebsi_KP8_NC_048700: rIIA-like protein	0	MQVADITELASSATLGAGKAQRMSMAEDPALYLTMIISLYPNVKLAFIRETICNQWDAHIASGRTDTPIKITIDRDLMLTFRDFGYGIPIEKMDSTYNTLGGSTKRHSTAETGGFGLGCKSPIAYAESFKVVTMHNGTKGIYNMVRSSVETDGFPGLVPIMQLPTEESGLEVSIQLRKEDVAEIVGYIRSVVYNGSMKCRFICDAPEQEYDGVLPRLDMSFEPGSYNVDSQSWYQRHMGNHAVYIRYGNVVYPALETPATERAIGLINNFLSIIGHPRILVQAKPSSLAVAPSRETLSSQQMTENGITDLVVGLVDKLEADIKARIPDAIQQIIDGIKNDSQDNFVISEYKDYISDYVSDKMVRGYMNSSLWEKQRNHWIPQFQNMELDRHSDMDVFSG…
30713..32749	PHAGE_Klebsi_KP8_NC_048700: rIIB-like protein	0	MNSNIVVIVALSVDSERLTLWKTDGTTIHIPQGDTRVAAVVAEAKAKGLAPGKPVSVDITMHNASKKEYADAEQGTNGLVRFFRVAKKKLSEFFADDTEEKPAAPVETIFLGSTATIGAKAMDTFLAVRNATPAAESVEEVEHVKGGSKALWITAHNPGNRVGAIKALREFAGIGLKEASDKLNEPLPIRVSIHLSEDQAVHYAGLLAKEGVVTTILNVGDNPPALPVAESNASKLDAAEEKLMKLGGISTNENKFHEPLAEDETIVAVVNNTVVPGVEGIQRQIRQSAKLKDFRGFTKFLERLAPVIKNRRHSVEDLMQFMETGNLPIADDGSIVIFKRLNLKGSPKHVKAERVYVDVHSGNIEQAVGSKVQVREDLVDQNRRQDCSHGLHVATQQYI…
32809..33204	PHAGE_Klebsi_KP8_NC_048700: hypothetical protein	3.14e-93	MSTVYRANRKAHDDDIIRMNSIGLSLATIAKTLGVHPTTVTLRLRSLNIEPADTRRTFMENVLAPMPTHVADWLADQLGPKYEIRQYVRDLLMEAYQNRHNLKGTAHERFLKRYAGTDSELVSEGSAESNS
33185..33589	PHAGE_Klebsi_KP8_NC_048700: triphosphate pyrophosphohydrolase	4.71e-93	VPSPTHKNVTTQIGCHLEEVAEMLTVLKSDNPFQSMVIADAIASLVLLSDRLKSYGEDTYVREEDRAELLDALCDQIVTATGIGTFLGMNVPGALSEVNRSNYSKFVDGKPVFNENQKVMKGPDYTPPALTPFI
33626..34933	PHAGE_Klebsi_KP8_NC_048700: DNA helicase	0	MSNSTKLPLNAGQTEAAEGFFEFLFDKHEKELNISGAGGVGKTFTMAHMIDEIMPRYHKTCQTLGIKSEYDEVVMTATTNKAAEVLAQATGRPASTYHAFQGLTVKNNFSTGEADLIPARNYSIKHNKVIFIDEASMIDRKLRKFILEGTHNSKIVYVGDHAQLLPVKEVSSPVYDSGIKTFYLTEQMRTTIPELQALHKQLRDTVEGKTGFLPIKCVPGVIDWVDSDDMQLLLEQHFTNKTNSRIVAYTNGQVVNYNTYVRDLNGLAGEFVVGEELVSNSAVTIGKSDRLSIEQEVRITDREPRTRMVRITDDIELEVRDCTLDTGYGGYIEEVPIPVDYEYFNNLVKFFGKQKRWDIYFKLKETYPELRATHACTVHKSQGSTYDTVFIDAGDLSTC…
34942..35472	PHAGE_Klebsi_KP8_NC_048700: hypothetical protein	3.83e-130	MAQISEKNIHENTNSSAIVKHLFLAELKRLDDTLAELVRENENLQGVFDTVGFQYQGEFYKVSNASRIPPYGERLSLHDSLIERMQRYLDRSGRLLWECTQVNQMVFRLVQGCTTRQDIRDALPECLVAQDKDMGLQTFERTRPAAYTLDNDKRAMKQYEKILPIIEYYSGTHLLF
35481..38063	PHAGE_Klebsi_KP8_NC_048700: DNA polymerase I	0	MRHVVFDQSGEYPVAVLVPMIRADEIVKEYLEPWEIDKESVIILDLHQAPGKKKTPVKEIKQYIEDELLPVLKQSKTNYVICGDSEYFKVLTKSAKAEACLGYVMDCQYDPDIKVVYVPNYRQVFYDPPKIKAKIAQGISALVDYVTDNYVEPGTTIIEYADYPKTPEAIQAWLDTLLEQQIPLAIDIEAFDLKHYNAGIGTITMCWSKTQGIAFPVDYKPIEGATEAPFGEYVPNLLVRTMLREFFQKYLARTMYHNISYDVYVMIYVLYMTDLLDTDGLLNGIDILLRNWDDTKLITYLATNSCAGNKLGLKEQAQEYAGNYAQDDIKDIRRIPLDTLLEYNLVDGLSTWYTYEKHWDNMVADQQLDIYNNIFKPATVDIIQMQLTGMPMNMETVKK…
38060..38359	PHAGE_Klebsi_KP8_NC_048700: hypothetical protein	2.31e-64	MTEQKAMYHWLVSAQVVFQNKDASDGGVVPINAVLLTEKPVVNAQALAQAQRTVTANMQERFQDPDMGIVDIVFLAFNNLGLMTREEFNPDNAVKPANG
38363..38791	PHAGE_Klebsi_KP8_NC_048700: 3'-phosphatase 5'-polynucleotide kinase	1.48e-68	MNQELTGGKVNYYLVQVEAPQREEQPPYQAECEDIIQALGMTFDEGCLFKALWRNANARKNNGKPGQSAKYDAEKMVHYAGRILKQESQQSKAVSAKRSNQLVPNNTLIAAVYKDGRVVTNYFGYIDWDKVVKWEVVSEDNQ
38775..39746	PHAGE_Klebsi_KP8_NC_048700: PD-(D/E)XK nuclease superfamily protein	0	VKITNNHNVSLPLAVWLMHDEYDYVNEKKYISATTLLKPLKHIVMAHRVDKSKLSMDIMDLVSTSMGSGLHGSIEKAWYEGHQQALTKLGYPKKVVESVVINPTEEDFAKNPDIIPVYIEQRATKKIGGWTIGGKFDIVTEGLLQDVKSTSTYTWTNGGRDDEHKMQGSIYRWLHDTKITEDIIRINYIFTDWQKALAKPESNYPQHRVMHKDIPLLSYKATEEWIKRKLELIDRYWDAPESEIPECTDEELWKTDPVYKYFSDVEKAKEPGARSTKNFTDLIDARTFMASKGKGTIIVVPGEVKRCNYCPVATICKQRERYI
39746..41893	PHAGE_Klebsi_KP8_NC_048700: DNA primase	0	MIDLTGVTHHPALEEIVDVLCNKTQNNDRGFFRVEVAYFLAKMASCMGATIVTKDRGDIPVNIYAMALATSGFGKGHSVNIIEDGFMMGFKKRFMEDTMPTIAEKNLWKIANERAARNGTDQQEEFEKVEAEYRRAGAYPYTFDSGTPPAVKQLRHKLLMANCGSINLQIDEIGSNLLANLDVLTLFLELYDQGKVKPKLTKNTAESVRGEDLEGKTPTNMLLFGTPSKLLDGGQIEDMYYAMLDTGYARRCLFAFGHIDKKAFNMLTPEEIYINLTKANNNQLVNQWANHFTSLADPTHFGWKMAVEDDVGIELIRYKSECDKAADAMADHEEIRKAEMMHRYFKALKLAGAYAFVDQSLIVEMEHLKQAILLVEESGKAFQSILNREKAYVKLAKYI…
41951..42709	PHAGE_Klebsi_KP8_NC_048700: nucleoside triphosphate hydrolase	0	MSEEILANDMNTQLVLIVGYSASGKSASLRNIRNQERWLYLNTEAGKRLPFRNKFNTYNIEDPYQIWEAFDVASPGGEMENDVDGIIIDSATFMMDMLESMYVLPSANTQKAWGDFAQFFKVLLQNKVVKFGKPVLILAHVKDELDEAAGVIKVSVPVKGSLKNNGIEAYFSTVVAAKRVELRELEKISNGMLEITDEERELGFKHVFQTRLTKKTIGERLRSPMGMFSKEETYIDNDAQKLLDHLAEYYAE
42752..43546	PHAGE_Klebsi_KP8_NC_048700: single-stranded DNA-binding protein	0	MSTLFGKLKDKASKAEAPVDRVGGGFKAQDTDIYIGTLKVAYAGQSDKGASFIQVIIEDLVNATTGASAGTHREQLYITSGNDKGNSPTYEKNGKEFFLPGYTVANDIFVMTAETELPDTVFEEKVVNIYDFEQSKELPKSVMVPVDAVGQKVAVALKKSQEYKRVKGNDGYYDSDEIKEVVNIDKVFHPDLKLTVLEVTEALAADRDLSAEEPVFWNAWLEANQGKVDTHKLKKSGNAGTVGAPPAAGNPTAGAAKKSLFGKK
43546..44103	PHAGE_Klebsi_KP8_NC_048700: holliday junction resolvase	7.83e-134	MKIPVLGCDPSFRNWGLARGMLDLNTGIFTDVELLLVETKPDDTKQVRKNSRDIARCVDITSGVVDWFKWATVVFVEVPVGSQSANGMKSYGVCVGILGAFRAMGIQLIEVNPSENKLALTGCKTASKDSMIQAAQSFYPEANWLRDSKGKLLNKNEHLADAIGSIHAGVNTPAFQTILKLYEKV
44108..44545	PHAGE_Klebsi_KP8_NC_048700: hypothetical protein	4.12e-63	MQITLNQDEVKQCVQDYVDNNISLAGDLDIVINEDGTVTVGINEKVGTDQVEDTPPVVEKKTRKRREAKHVMVEKKAEEPVSEPEAQGEDEVDPNDEIHEEAVAQAEEAAAEVASNAAAVAEEVQEKEVERPASSKPSLFANLKR
44782..45027	PHAGE_Klebsi_KP8_NC_048700: hypothetical protein	4.93e-53	MQPEEKFTEYVDALVTVELALAMARKYKEPVNKPVAQCARLVAMRCKDLANRQLFLGVSKSECPGVMVNMMRITFDEMISS
47030..47452	PHAGE_Klebsi_KP8_NC_048700: hypothetical protein	2.09e-88	MDLEQEIQNKGANVAPRITPSHIEDCIASVHFFTAADGATAVMGDSDTISNDSLQSLKLLTICVMVLKNGFTVVGKSACASPENYNADIGKDVAWRDAKEQIWPLEGYLLKQNLYEQKQSQDMLKGFLEDDNCDGGGCKI
47607..48101	PHAGE_Klebsi_KP8_NC_048700: hypothetical protein	5.71e-115	MDTKINFRNYIGTKSLLAFPMTKGDYCKLRNWDLPSNEEPEEEGYLVEYPDSLSNHPDFRGYISWSPKAVFEAAYNSYTEGCTFGQAIELLKAGHRMARKGWNGIGMYITYVPAEEWASSALERPWSHDLKPIPWIGMKTVGDTFVPWLASQSDILAEDWVLAE
48110..48313	PHAGE_Klebsi_KP8_NC_048700: hypothetical protein	1.3e-27	MNKELFPHQQRIIEELEELKTKIEKLTVFMTTPLYAGLSASDRNLLNIQLSAMKTYGYVLELRIEKF
48324..48572	PHAGE_Klebsi_KP8_NC_048700: hypothetical protein	9.56e-52	MEINPVIGFASVKVVTKGGKFISKPTYLHRLPVGESEDSIDINKIENELLTGLRKVVEQHPPTEYESNFGYYLEYTKASYPK
48580..48813	PHAGE_Entero_EcP1_NC_019485: hypothetical protein	9.93e-05	MGEFFKKGSIVPKRLGLADIPKKVRHQLIFNCNCIVVGKVIMPLKRDEPVFFLKAGGVKKLSYIKFKNISISTILCV
complement(48844..59256)	PHAGE_Klebsi_KP8_NC_048700: virion RNA polymerase	0	MSTFDRLAGFADSVTNAKQVSVSTATDQKKAEQGIIPTPISQDNAYQLQAGRVGNLGTGAFEQGSIASDFTNLSPLELINKYGIEQGTQLINQRANAADQVYRDKTIERTPGRGAIDTASGVALGLGNTLGGIAALGAGLVNDNAGAWASEQLGNLGDWVHSTQSDALNARRKVVASQGQITALENENQYKQDIKDGTNPTIAALSLVGRDALDSVGNVMQDGTALTDGLAEGVGSLFAAGPIIKGINALGKVVTGTRAVQGARVAAAIDAASGTNSLARIGVAALDKAGRVAPGMLGIGAMEAGGVYQQTASDILKMPHQELLVKSPVYQQHIADGMSPDEARRQTASETGIDAAAIQFPIAAATGPLVSRFETAPMRVGSLGSAVSNMGRETIEEGI…
complement(59358..61307)	PHAGE_Klebsi_KP8_NC_048700: structural protein	0	MAQITWRNVDAPNFSGVGDSIRSFSGLLGNATAGLSDALGNFQTAARQEVGNQVMQNALQYQDPTEYRNALASGALFQGVDPSLISNRTLENLDNRTGNLLNQATQQQALDYNTYRTGRMQDLDARGDAASPALRQLALAYQSGDPNTIARAQQQYGGALDALPADQVQEIMGRLQNQGSNAIGQRRDLFNLGTNMRDDADSQAAIGALSQIVRGAENPNDARILAEAYSRGLSPTAQARLQGLLAQQYPGTYGNNVTSAPGTAGTRSGSPFDVTYQFQGTSKPITQMSIGEVTNHQANMISSQGASPVGAYQINKATLEDFAPKVLGENWRNMPLSPENQDKIGEAIFNARKNGNLKDTWAALPDSTVGAYKNRTWNEMKGLIAQAEVGSNPLAVQQA…
complement(61317..61757)	PHAGE_Klebsi_KP8_NC_048700: structural protein	1.3e-98	MDLSFLTGNSQPSVGAFQWANNGNSNMGFNTPAMTYQPDTSLAGSLGGSNSTPLTGLSDQLGMNIPTFQLGLGALGSLGNLYGAFQSNKLAKDQFNFAKGIANTNLNNQIKSYNTALEDRARSRAVAENRDSASADAYIERNKLTR
complement(61769..64429)	PHAGE_Klebsi_KP8_NC_048700: putative 4 transmembrane helical domains containing protein	0	MGLFSGKTKIYVASSVYNLAGDINNRPNYMKTTVIGGILNASNFSMGDVISNSYISGPGIRMRLFSSWSKNHFDEHIGLTSPTLNTLTKIDPELVKRSLPTKDGKVLYVQSADIGFGDFQEWCDQYIYENAPSRIDEQFEIDIDDETGVITMESQEGGSTIQFTPVNFEQGSRYLYVDYTYYSDPKEDPPVVGPLLTFSNESELPSTLFWSTVSEDFTPRSETLNTTVVVHSSFSDGRPDEETSTTDIDTETWNDYIKVYKRGFNLSLTTAQVIIDNRVMTHTKLGTKKTSTNTVTEEIDLGGGVIETRVTTTTSEYIDIEYTSQTVSTKTITDAAGEPHLFIYKEGDGNAELDSLFNTYSDDSRFYPFIPMRADKTWVDQDEEMYPFCKTALRKATGG…
complement(64433..65263)	PHAGE_Escher_EC1_UPM_NC_041906: putative tail protein	1e-150	MSCGAETEANRLLLALTAGEDFTLPEVDMTNWDIPGGDDSPIFAEVPRITNESLTTREVGGSGVFDALMESASKHLKAEFKENRITGGEYTKAYIATLEACMGNAVQFLLGRDSAYFQAALAQIQAVTARVGLATAKAQFVLAKVQALTTKSEYALTKLKLSTESQNYCTALFNLDNILPAQERLLQEQYEVQRAQTQDTRSDALPIKGSIGKQKDLYDQQITSYKRDSEVKAAKLFTDAWITQKTIDEGLVPPDGFTNDQINPILMTLKSNNNLG
complement(65340..65957)	PHAGE_Klebsi_KP8_NC_048700: hypothetical protein	3.13e-149	MSINDKPTTDNVQGNDSVDELQVDEMTILKQRATMMGIKFSNNIGLEALRKKVADAQEGITEQEQPEVNPLATTTVQEDKLSMAQRIRLENTRLVRVRIQNLDPKKKDLPGEILTVANDYMGTVRKFVPYGEATDNGYHIPYCLYKLLKSRKFLHVSVKKGRNGKERVEQQWVREFAIEILPPLTPEELKQLGQAQLAAGSLNDD
complement(66011..67216)	PHAGE_Klebsi_KP8_NC_048700: major coat protein	0	MLNYNAPIDGQKSSIDGANSDQMNTFFWLKKAIIQSRKDQYFMPLASVTNMPKNYGKTIKVYEYVPLLDDKNINDQGIDANGATIVNGNLYGSSKDIGNINTRLPLLTENGGRVNRVGFTRLSREGSIHKFGFFYEFTQESLDFDSDDGLKEHLSRELMNGAVQLTEAVLQKDLLAAAGTILYAGAATSDDEVTGEGTTPSVVSYKNLMRLDQILTDNRTPTQTTIITGSRMIDTRVIGSTRVMYVGSELVPELKAMKDLFGNKAFIEVQHYGDAGTLMNGEIGSIDKFRIIQVPEMLHWAGAGAEATSANPGYRTSTVNGTEHYDVFPMLVVGDDSFTSIGFQTDGKSVKFTVMTKMPGKETADRNDPYGETGFSSIKWYYGILVKRPERLALIKTVA…
complement(67229..68458)	PHAGE_Klebsi_KP8_NC_048700: tape measure protein	0	MTTEATNKASDIFEMSDDEILNMSSPVVEDTQNNPEDDNAHSQNNDNVVATQAEQQQQVEPEVETEVEKVEDANSSNSDNVNDKVDNTEVDSNGKPITEDASTTEQPGQVEGKDKQEETPKSDGLPADFNYKAGYEQIMAPFKANGKMITPRSPEEAISLMQMGANYTRKMQELQPYRKVMLMLENNGLMDEGKLSFLIDLEKKNPDAIKKLIKEAGIDPLDINPEEEVNYQAGNHRVTDAEAAFATELDDLKSTPEGQATLGVIAQTWDAQSKEALFENRGLLQTIQQQRENGIYDRIVSEMSRLQMLGQIPAGTPFLAAYNQVGNQLAAAGGFADLVQPKAEPTVTTPAAKAPVVTRVVQPKPVITNTEQASAASPSRAAPRKVEQFINPLAMSDED…
complement(68476..68826)	PHAGE_Klebsi_KP8_NC_048700: hypothetical protein	3.72e-79	MSTEYTIEELELHRNKLKASVAYAEDVRKLMGNPLFRKVILEDFCIQSAARYVQESCDPLLTAEQRADALALAQAGGHLKRWLDITLRMADSSERSILDVDDELEKLRAQPEDETE
complement(68840..71125)	PHAGE_Klebsi_KP8_NC_048700: portal protein	0	METVDSMKPMPDPSESSKLTDWAKEPSIQSLKADLEAGKPAHDALMNEINDWNDLRKTTGKHKPPKIKGRSQVQPKLVRRQAEWRYAPLSEPFLSSPKLFTVKPATWEDADAARQNELVLNYQFRTQLNRVKLIDDFIHSTVDDGTSIARVGWDRRIIKVKEEAPVFQLYPIETEEQIQALQQALELKTANPRQYEENVPDDIKEAVNYFEETGEATYAIQSGSTEVEIEKAIVNRPTVEFLDPNNVVVDPSCNGDLDKALYCVISFETCKADLLKVPGRYHNLDKIDWESNSPITDPDHASNTPGDFQFRDAMRKRVVAYEYWGFWDTDGKGELQPIVATWIGSTLIRLEKNPYPDGKLPIVVTPYMPRKRDLFGEADAELLGENQKILGATMRGMID…
complement(71134..71634)	PHAGE_Klebsi_KP8_NC_048700: Rz/RzI spanin protein	1.55e-114	MMTLNYKVCSIILLAASAAFICWRVYEAGQHSVQTKWDAQKRLDEQAINKAKGENDALSRQHKYEVELLQARLKTANENYQASLDSITSQYSARLQQSEQRAKVYQRQAEGGATECRSLASHAARLDNSLEQGRQLVEELRATVRLRDGQIIELSNQIRADRKLLE
complement(71615..72253)	PHAGE_Klebsi_KP8_NC_048700: N-acetylmuramidase	3.35e-154	MQIKNKKVAAKGGAVGAVIATILGVVFTMEGGYVNNPKDPGGETNHGITKAVAMSHKETLAREYGWNGSMKGLTKDMAADIYVDDYIVKPGFLEFAPISPAVTHKLVDAGVNTGTSRPSKWLQESLNDLSRGGKDYPKIQVDGKVGAGTVNAYKALQQKRGKVAACKVMIKMLDGKQLTHYVSLNMPDFTYGWVANRIGNVPLEKCNDDAKL
complement(72237..72503)	PHAGE_Klebsi_KP8_NC_048700: holin protein	3.15e-58	MVRKLTKRVGLVPNWKKCWKWASIQLSAGVLFFFSALDLIQLYSNAIPPHILKEIPHSSEIIMWVCFFNIVARLFHLKPKETSDADKE
complement(72488..72820)	PHAGE_Klebsi_KP8_NC_048700: tail length tape-measure protein	1.51e-72	MSDESTSVLLARLEERLETLFKNQEKEERSKEKLEQTLSGLRDSVQQMEGRLKSVEDSLAKSEPTIEEFITIKHKVVGAGIFGKWVWAGAGAIIGILAAARREIFAWFAS
complement(72946..73161)	PHAGE_Klebsi_13_NC_049844: hypothetical protein	4.7e-37	MESNVEKITPVFALKIANVGEVTDGQCTLTLESGQEVSDPVVVSEEYVQKYAPQPGGYYIMCENGIGMYS
complement(73162..73653)	PP_00090;tail fiber protein	1.18e-100	LPTINPVGMKVRFNGTFTVAERQSGKVYTLNGLIPGMTLKVKLTSRNGNDLNDAVVQEWKVFVRSTNLPCIVVPMSGSANIATTAGLAVTNISPVETATFLKTVAPTQARDFIGQNYGLTVKNANDDNSLSYAVNSGRKIRFVLPANAGATTTTPYSVEIEVL
